# Supplementary material for: Colonisation of hospital surfaces from low- and middle-income countries by extended spectrum β-lactamase- and carbapenemase-producing bacteria
Source: Nat Commun. 2024 Mar 29;15:2758. doi: 10.1038/s41467-024-46684-z (PMC10980694; doi:10.1038/s41467-024-46684-z)
Supplement: Supplementary file 4 — Supplementary data 1 [file 41467_2024_46684_MOESM4_ESM.xlsx]

## Sheet: Raw samples metadata
Supplementary Data. Colonisation of hospital surfaces from low- /middle-income countries by extended spectrum β-lactamase- and carbapenemase-producing bacteria
Country	Hospital	Sample code	Date	Label of surfaces collected	Surfaces following data cleaning (309)	19 surface categories	6 final surface categories	V	VC	VE	PCRblaCTX-M-15	PCRblaNDM	PCRblaKPC	PCRblaOXA-48-like
Bangladesh	BC	BC-E1	2016-03-09	BASIN SWAB	Basin	basin/sink	Surfaces near the sink drain	Y	Y	Y	P	neg	neg	neg
Bangladesh	BC	BC-E10	2016-04-18	OXYGEN CANNOLA	Oxygen cannola	Oxygen therapy	Mobile medical equipment	Y	Y	Y	P	neg	neg	neg
Bangladesh	BC	BC-E102	2016-09-15	FLOOR SWAB	floor	floor	Ward furniture/surfaces	Y	Y	Y	neg	neg	neg	neg
Bangladesh	BC	BC-E103	2016-09-17	OXYGEN MASK SWAB	oxygen mask	Oxygen therapy	Mobile medical equipment	Y	Y	Y	P	neg	neg	neg
Bangladesh	BC	BC-E104	2016-09-17	BASIN SWAB	Basin	basin/sink	Surfaces near the sink drain	Y	Y	Y	neg	neg	neg	neg
Bangladesh	BC	BC-E106	2016-09-19	TRAY SWAB	tray	mobile medical equipment	Mobile medical equipment	Y	Y	Y	neg	neg	neg	neg
Bangladesh	BC	BC-E107	2016-09-20	STETHOSCOPE SWAB	stethoscope and sphygmomanometer	medical equipment	Medical equipment	Y	Y	Y	neg	neg	neg	neg
Bangladesh	BC	BC-E108	2016-09-21	FLOOR SWAB	floor	floor	Ward furniture/surfaces	Y	Y	Y	neg	neg	neg	neg
Bangladesh	BC	BC-E11	2016-04-23	BASIN SWAB	Basin	basin/sink	Surfaces near the sink drain	Y	Y	Y	P	neg	neg	neg
Bangladesh	BC	BC-E110	2016-09-22	BASIN SWAB	Basin	basin/sink	Surfaces near the sink drain	Y	Y	Y	neg	neg	neg	neg
Bangladesh	BC	BC-E111	2016-09-24	SUCTION TUBE SWAB	suction tube	mobile medical equipment	Mobile medical equipment	Y	Y	Y	neg	neg	neg	neg
Bangladesh	BC	BC-E112	2016-09-24	TRAY SWAB	tray	mobile medical equipment	Mobile medical equipment	Y	Y	Y	neg	neg	neg	neg
Bangladesh	BC	BC-E114	2016-09-26	LABOUR ROOM BABY WARMER SIT SWAB	Labour room baby radiant warmer seat	radiant warmers& resuscitation room	Emergency neonatal care	Y	Y	N	neg	NA	NA	NA
Bangladesh	BC	BC-E118	2016-09-28	SIT SWAB	Seat	ward furniture/surfaces	Ward furniture/surfaces	Y	Y	Y	neg	neg	neg	neg
Bangladesh	BC	BC-E119	2016-09-29	BASIN SWAB	Basin	basin/sink	Surfaces near the sink drain	Y	Y	Y	neg	neg	neg	neg
Bangladesh	BC	BC-E12	2016-04-30	RAKSIN SWAB	NA			Y	Y	Y	neg	neg	neg	neg
Bangladesh	BC	BC-E120	2016-09-29	RAKSIN SWAB	NA			Y	Y	Y	P	neg	neg	neg
Bangladesh	BC	BC-E121	2016-10-01	BASIN SWAB	Basin	basin/sink	Surfaces near the sink drain	Y	Y	Y	neg	neg	neg	neg
Bangladesh	BC	BC-E122	2016-10-02	FLOOR SWAB	floor	floor	Ward furniture/surfaces	Y	Y	Y	neg	neg	neg	neg
Bangladesh	BC	BC-E123	2016-10-03	STETHOSCOPE SWAB	stethoscope and sphygmomanometer	medical equipment	Medical equipment	Y	Y	Y	neg	neg	neg	neg
Bangladesh	BC	BC-E124	2016-10-04	KIDNEY TRAY SWAB	kidney tray	mobile medical equipment	Mobile medical equipment	Y	Y	Y	neg	neg	neg	neg
Bangladesh	BC	BC-E125	2016-10-05	SUCTION TUBE SWAB	suction tube	mobile medical equipment	Mobile medical equipment	Y	Y	Y	neg	neg	neg	neg
Bangladesh	BC	BC-E128	2016-10-08	RAKSIN SWAB	NA			Y	Y	Y	neg	neg	neg	neg
Bangladesh	BC	BC-E129	2016-10-09	BASIN SWAB	Basin	basin/sink	Surfaces near the sink drain	Y	Y	Y	P	neg	neg	neg
Bangladesh	BC	BC-E13	2016-04-30	BASIN SWAB	Basin	basin/sink	Surfaces near the sink drain	N	N	N	NA	NA	NA	NA
Bangladesh	BC	BC-E130	2016-10-10	SUCTION TUBE SWAB	suction tube	mobile medical equipment	Mobile medical equipment	Y	Y	Y	neg	neg	neg	neg
Bangladesh	BC	BC-E131	2016-10-13	STETHOSCOPE SWAB	stethoscope and sphygmomanometer	medical equipment	Medical equipment	Y	Y	Y	P	neg	neg	neg
Bangladesh	BC	BC-E133	2016-10-15	RAKSIN SWAB	NA			Y	Y	Y	neg	neg	neg	neg
Bangladesh	BC	BC-E135	2016-10-17	DUSTBIN SWAB	Dustbin	ward furniture/surfaces	Ward furniture/surfaces	Y	Y	Y	neg	neg	neg	neg
Bangladesh	BC	BC-E137	2016-10-22	BASIN SWAB	Basin	basin/sink	Surfaces near the sink drain	Y	Y	Y	neg	neg	neg	neg
Bangladesh	BC	BC-E139	2016-10-23	BASIN SWAB	Basin	basin/sink	Surfaces near the sink drain	Y	Y	Y	neg	neg	neg	neg
Bangladesh	BC	BC-E14	2016-05-02	BASIN SWAB	Basin	basin/sink	Surfaces near the sink drain	Y	Y	Y	P	neg	neg	neg
Bangladesh	BC	BC-E140	2016-10-24	TRAY SWAB	tray	mobile medical equipment	Mobile medical equipment	Y	Y	Y	neg	neg	neg	neg
Bangladesh	BC	BC-E145	2016-10-29	STETHOSCOPE SWAB	stethoscope and sphygmomanometer	medical equipment	Medical equipment	Y	Y	Y	neg	neg	neg	neg
Bangladesh	BC	BC-E146	2016-10-30	GYNEE SIT SWAB	Gynecologist seat	ward furniture/surfaces	Ward furniture/surfaces	Y	Y	Y	neg	neg	neg	neg
Bangladesh	BC	BC-E148	2016-11-01	KIDNEY TRAY SWAB	kidney tray	mobile medical equipment	Mobile medical equipment	Y	Y	Y	neg	P	neg	neg
Bangladesh	BC	BC-E149	2016-11-02	FLOOR SWAB	floor	floor	Ward furniture/surfaces	Y	Y	Y	neg	neg	neg	neg
Bangladesh	BC	BC-E15	2016-05-03	OXYGEN MASK	oxygen mask	Oxygen therapy	Mobile medical equipment	Y	Y	Y	neg	neg	neg	neg
Bangladesh	BC	BC-E150	2016-11-02	RAKSIN SWAB	NA			Y	Y	Y	neg	neg	neg	neg
Bangladesh	BC	BC-E151	2016-11-03	BASIN SWAB	Basin	basin/sink	Surfaces near the sink drain	N	N	N	NA	NA	NA	NA
Bangladesh	BC	BC-E152	2016-11-05	OXYGEN MASK SWAB	oxygen mask	Oxygen therapy	Mobile medical equipment	Y	Y	Y	neg	neg	neg	neg
Bangladesh	BC	BC-E155	2016-11-06	BASIN SWAB	Basin	basin/sink	Surfaces near the sink drain	Y	Y	Y	neg	neg	neg	neg
Bangladesh	BC	BC-E156	2016-11-07	SUCTION SWAB	suction tube	mobile medical equipment	Mobile medical equipment	Y	Y	Y	neg	neg	neg	neg
Bangladesh	BC	BC-E159	2016-11-10	RAKSIN SWAB	NA			Y	Y	Y	neg	neg	neg	neg
Bangladesh	BC	BC-E16	2016-05-05	RAKSIN SWAB	NA			Y	Y	Y	P	neg	neg	neg
Bangladesh	BC	BC-E160	2016-11-12	BASIN SWAB	Basin	basin/sink	Surfaces near the sink drain	Y	Y	Y	ND	P	neg	neg
Bangladesh	BC	BC-E163	2016-11-14	DUSTBIN SWAB	Dustbin	ward furniture/surfaces	Ward furniture/surfaces	N	N	N	NA	NA	NA	NA
Bangladesh	BC	BC-E164	2016-11-15	RAKSIN SWAB	NA			Y	Y	Y	neg	neg	neg	neg
Bangladesh	BC	BC-E165	2016-11-16	BASIN SWAB	Basin	basin/sink	Surfaces near the sink drain	Y	Y	Y	P	neg	neg	neg
Bangladesh	BC	BC-E166	2016-11-17	FLOOR SWAB	floor	floor	Ward furniture/surfaces	Y	Y	Y	P	neg	neg	neg
Bangladesh	BC	BC-E167	2016-11-19	OXYGEN MASK SWAB	oxygen mask	Oxygen therapy	Mobile medical equipment	Y	Y	Y	ND	neg	neg	neg
Bangladesh	BC	BC-E168	2016-11-19	STETHOSCOPE SWAB	stethoscope and sphygmomanometer	medical equipment	Medical equipment	Y	Y	Y	ND	neg	neg	neg
Bangladesh	BC	BC-E169	2016-11-20	SIT SWAB	Seat	ward furniture/surfaces	Ward furniture/surfaces	Y	Y	Y	ND	neg	neg	neg
Bangladesh	BC	BC-E17	2016-05-07	BASIN SWAB	Basin	basin/sink	Surfaces near the sink drain	Y	Y	Y	neg	neg	neg	neg
Bangladesh	BC	BC-E170	2016-11-21	SUCTION TUBE SWAB	suction tube	mobile medical equipment	Mobile medical equipment	Y	N	N	NA	NA	NA	NA
Bangladesh	BC	BC-E172	2016-11-23	BASIN SWAB	Basin	basin/sink	Surfaces near the sink drain	N	N	N	NA	NA	NA	NA
Bangladesh	BC	BC-E174	2016-11-26	OXYGEN MASK SWAB	oxygen mask	Oxygen therapy	Mobile medical equipment	Y	Y	Y	ND	P	neg	neg
Bangladesh	BC	BC-E177	2016-11-28	BASIN SWAB	Basin	basin/sink	Surfaces near the sink drain	Y	Y	Y	ND	P	neg	neg
Bangladesh	BC	BC-E18	2016-05-07	OXYGEN CANNOLA	Oxygen cannola	Oxygen therapy	Mobile medical equipment	Y	Y	Y	neg	neg	neg	neg
Bangladesh	BC	BC-E180	2016-11-29	TRAY SWAB	tray	mobile medical equipment	Mobile medical equipment	Y	Y	Y	ND	neg	neg	neg
Bangladesh	BC	BC-E184	2016-12-04	DUSTBIN SWAB	Dustbin	ward furniture/surfaces	Ward furniture/surfaces	Y	Y	Y	ND	neg	neg	neg
Bangladesh	BC	BC-E188	2016-12-08	KIDNEY TRAY SWAB	kidney tray	mobile medical equipment	Mobile medical equipment	Y	Y	Y	ND	neg	neg	neg
Bangladesh	BC	BC-E189	2016-12-10	RAKSIN SWAB	NA			Y	Y	Y	ND	neg	neg	neg
Bangladesh	BC	BC-E19	2016-05-09	RAKSIN SWAB	NA			Y	Y	Y	neg	neg	neg	neg
Bangladesh	BC	BC-E190	2016-12-10	OXYGEN MASK SWAB	oxygen mask	Oxygen therapy	Mobile medical equipment	Y	Y	Y	ND	neg	neg	neg
Bangladesh	BC	BC-E191	2016-12-11	KIDNEY TRAY SWAB	kidney tray	mobile medical equipment	Mobile medical equipment	Y	Y	Y	ND	neg	neg	neg
Bangladesh	BC	BC-E194	2016-12-14	SIT SWAB	Seat	ward furniture/surfaces	Ward furniture/surfaces	Y	Y	Y	ND	neg	neg	neg
Bangladesh	BC	BC-E195	2016-12-15	FLOOR SWAB	floor	floor	Ward furniture/surfaces	Y	Y	Y	ND	P	neg	neg
Bangladesh	BC	BC-E196	2016-12-17	BABY TRAY SWAB	baby tray	mobile medical equipment	Mobile medical equipment	Y	Y	Y	ND	neg	neg	neg
Bangladesh	BC	BC-E199						N	N	N	NA	NA	NA	NA
Bangladesh	BC	BC-E2	2016-03-13	BASIN SWAB	Basin	basin/sink	Surfaces near the sink drain	Y	Y	Y	P	neg	neg	neg
Bangladesh	BC	BC-E20	2016-05-11	BASIN SWAB	Basin	basin/sink	Surfaces near the sink drain	Y	Y	Y	neg	neg	neg	neg
Bangladesh	BC	BC-E201	2016-12-20	SIT SWAB	Seat	ward furniture/surfaces	Ward furniture/surfaces	Y	Y	Y	ND	neg	neg	neg
Bangladesh	BC	BC-E202	2016-12-21	BASIN SWAB	Basin	basin/sink	Surfaces near the sink drain	Y	Y	Y	ND	P	neg	neg
Bangladesh	BC	BC-E203	2016-12-22	FLOOR SWAB	floor	floor	Ward furniture/surfaces	Y	Y	Y	ND	P	neg	neg
Bangladesh	BC	BC-E205	2016-12-26	RAKSIN SWAB	NA			N	N	N	NA	NA	NA	NA
Bangladesh	BC	BC-E206	2016-12-26	DUSTBIN SWAB	Dustbin	ward furniture/surfaces	Ward furniture/surfaces	Y	Y	Y	ND	neg	neg	neg
Bangladesh	BC	BC-E208	2016-12-28	BASIN SWAB	Basin	basin/sink	Surfaces near the sink drain	Y	Y	Y	ND	P	neg	neg
Bangladesh	BC	BC-E209	2016-12-29	OXYGEN MASK SWAB	oxygen mask	Oxygen therapy	Mobile medical equipment	Y	Y	Y	ND	neg	neg	neg
Bangladesh	BC	BC-E21	2016-05-11	RAKSIN SWAB	NA			Y	Y	Y	neg	neg	neg	neg
Bangladesh	BC	BC-E211	2017-01-01	RAKSIN SWAB	NA			Y	Y	Y	ND	P	neg	neg
Bangladesh	BC	BC-E213	2017-01-03	KIDNEY TRAY SWAB	kidney tray	mobile medical equipment	Mobile medical equipment	N	N	N	NA	NA	NA	NA
Bangladesh	BC	BC-E215	2017-01-12	KIDNEY TRAY SWAB	kidney tray	mobile medical equipment	Mobile medical equipment	Y	Y	Y	ND	P	neg	neg
Bangladesh	BC	BC-E216	2017-01-14	BASIN SWAB	Basin	basin/sink	Surfaces near the sink drain	N	N	N	NA	NA	NA	NA
Bangladesh	BC	BC-E217	2017-01-15	FLOOR SWAB	floor	floor	Ward furniture/surfaces	Y	Y	Y	ND	P	neg	neg
Bangladesh	BC	BC-E22	2016-05-12	OXYGEN CANNOLA	Oxygen cannola	Oxygen therapy	Mobile medical equipment	Y	Y	Y	P	neg	neg	neg
Bangladesh	BC	BC-E220	2017-01-18	DASBIN SWAB	Dustbin	ward furniture/surfaces	Ward furniture/surfaces	Y	Y	Y	ND	P	neg	neg
Bangladesh	BC	BC-E221	2017-01-19	RAKSIN SWAB	NA			Y	Y	Y	ND	neg	neg	neg
Bangladesh	BC	BC-E222	2017-01-19	SIT SWAB	Seat	ward furniture/surfaces	Ward furniture/surfaces	Y	Y	Y	ND	neg	neg	neg
Bangladesh	BC	BC-E223	2017-01-21	KIDNEY TRAY SWAB	kidney tray	mobile medical equipment	Mobile medical equipment	N	N	N	NA	NA	NA	NA
Bangladesh	BC	BC-E224	2017-01-21	BASIN SWAB	Basin	basin/sink	Surfaces near the sink drain	Y	Y	Y	ND	P	neg	neg
Bangladesh	BC	BC-E225	2017-01-22	STETHOSCOPE SWAB	stethoscope and sphygmomanometer	medical equipment	Medical equipment	N	N	N	NA	NA	NA	NA
Bangladesh	BC	BC-E227	2017-01-24	SIT SWAB	Seat	ward furniture/surfaces	Ward furniture/surfaces	N	N	N	NA	NA	NA	NA
Bangladesh	BC	BC-E23	2016-05-12	BASIN SWAB	Basin	basin/sink	Surfaces near the sink drain	Y	Y	Y	P	neg	neg	neg
Bangladesh	BC	BC-E231	2017-01-28	DUSTBIN SWAB	Dustbin	ward furniture/surfaces	Ward furniture/surfaces	Y	N	N	NA	NA	NA	NA
Bangladesh	BC	BC-E232	2017-01-29	OXYGEN MASK SWAB	oxygen mask	Oxygen therapy	Mobile medical equipment	N	N	N	NA	NA	NA	NA
Bangladesh	BC	BC-E233	2017-01-30	KIDNEY TRAY SWAB	kidney tray	mobile medical equipment	Mobile medical equipment	Y	Y	Y	ND	neg	neg	neg
Bangladesh	BC	BC-E234	2017-01-30	STETHOSCOPE SWAB	stethoscope and sphygmomanometer	medical equipment	Medical equipment	N	N	N	NA	NA	NA	NA
Bangladesh	BC	BC-E235	2017-01-31	RAKSIN SWAB	NA			Y	Y	Y	ND	neg	neg	neg
Bangladesh	BC	BC-E236	2017-02-01	SUCTION TUBE SWAB	suction tube	mobile medical equipment	Mobile medical equipment	Y	N	N	NA	NA	NA	NA
Bangladesh	BC	BC-E238	2017-02-02	BASIN SWAB	Basin	basin/sink	Surfaces near the sink drain	Y	Y	Y	ND	neg	neg	neg
Bangladesh	BC	BC-E239	2017-02-04	FLOOR SWAB	floor	floor	Ward furniture/surfaces	Y	Y	Y	ND	neg	neg	neg
Bangladesh	BC	BC-E24	2016-05-14	RAKSIN SWAB	NA			Y	Y	Y	neg	neg	neg	neg
Bangladesh	BC	BC-E240	2017-02-04	SIT SWAB	Seat	ward furniture/surfaces	Ward furniture/surfaces	N	N	N	NA	NA	NA	NA
Bangladesh	BC	BC-E241	2017-02-05	BASIN SWAB	Basin	basin/sink	Surfaces near the sink drain	Y	Y	Y	ND	neg	neg	neg
Bangladesh	BC	BC-E243	2017-02-07	DASBIN SWAB	Dustbin	ward furniture/surfaces	Ward furniture/surfaces	N	N	N	NA	NA	NA	NA
Bangladesh	BC	BC-E244	2017-02-07	KIDNEY TRAY SWAB	kidney tray	mobile medical equipment	Mobile medical equipment	Y	Y	Y	neg	P	neg	neg
Bangladesh	BC	BC-E245	2017-02-08	SIT SWAB	Seat	ward furniture/surfaces	Ward furniture/surfaces	Y	Y	Y	neg	neg	neg	neg
Bangladesh	BC	BC-E246	2017-02-08	RAKSIN SWAB	NA			Y	Y	Y	neg	neg	neg	neg
Bangladesh	BC	BC-E247	2017-02-09	OXYGEN MASK SWAB	oxygen mask	Oxygen therapy	Mobile medical equipment	N	N	N	NA	NA	NA	NA
Bangladesh	BC	BC-E248	2017-02-09	BASIN SWAB	Basin	basin/sink	Surfaces near the sink drain	Y	Y	Y	neg	neg	neg	neg
Bangladesh	BC	BC-E249	2017-02-12	RAKSIN SWAB	NA			Y	Y	Y	neg	neg	neg	neg
Bangladesh	BC	BC-E25	2016-05-14	RAKSIN SWAB	NA			Y	Y	Y	neg	neg	neg	neg
Bangladesh	BC	BC-E250	2017-02-12	KIDNEY TRAY SWAB	kidney tray	mobile medical equipment	Mobile medical equipment	Y	Y	Y	neg	neg	neg	neg
Bangladesh	BC	BC-E251	2017-02-13	SUCTION TUBE SWAB	suction tube	mobile medical equipment	Mobile medical equipment	Y	Y	Y	P	neg	neg	neg
Bangladesh	BC	BC-E252	2017-02-14	BASIN SWAB	Basin	basin/sink	Surfaces near the sink drain	Y	Y	Y	neg	neg	neg	neg
Bangladesh	BC	BC-E253	2017-02-15	FLOOR SWAB	floor	floor	Ward furniture/surfaces	Y	Y	Y	neg	neg	neg	neg
Bangladesh	BC	BC-E255	2017-02-18	STETHOSCOPE SWAB	stethoscope and sphygmomanometer	medical equipment	Medical equipment	Y	Y	N	neg	NA	NA	NA
Bangladesh	BC	BC-E256	2017-02-19	SIT SWAB	Seat	ward furniture/surfaces	Ward furniture/surfaces	Y	Y	Y	neg	neg	neg	neg
Bangladesh	BC	BC-E257	2017-02-20	WARMAR SIT SWAB	Radiant warmer seat	radiant warmers& resuscitation room	Emergency neonatal care	Y	Y	Y	neg	neg	neg	neg
Bangladesh	BC	BC-E258	2017-02-22	BASIN SWAB	Basin	basin/sink	Surfaces near the sink drain	Y	Y	Y	neg	P	neg	neg
Bangladesh	BC	BC-E259	2017-02-23	KIDNEY TRAY SWAB	kidney tray	mobile medical equipment	Mobile medical equipment	N	N	N	NA	NA	NA	NA
Bangladesh	BC	BC-E26	2016-05-15	BASIN SWAB	Basin	basin/sink	Surfaces near the sink drain	Y	Y	Y	P	neg	neg	neg
Bangladesh	BC	BC-E260	2017-02-25	FLOOR SWAB	floor	floor	Ward furniture/surfaces	Y	Y	Y	neg	neg	neg	neg
Bangladesh	BC	BC-E261	2017-02-25	RAKSIN SWAB	NA			Y	Y	Y	neg	neg	neg	neg
Bangladesh	BC	BC-E262	2017-02-26	DUSTBIN SWAB	Dustbin	ward furniture/surfaces	Ward furniture/surfaces	Y	N	N	NA	NA	NA	NA
Bangladesh	BC	BC-E263	2017-02-27	SUCTION TUBE SWAB	suction tube	mobile medical equipment	Mobile medical equipment	N	N	N	NA	NA	NA	NA
Bangladesh	BC	BC-E264	2017-02-28	BASIN SWAB	Basin	basin/sink	Surfaces near the sink drain	Y	Y	Y	neg	neg	neg	neg
Bangladesh	BC	BC-E265	2017-03-16	FLOOR SWAB	floor	floor	Ward furniture/surfaces	Y	Y	Y	P	neg	neg	neg
Bangladesh	BC	BC-E266	2017-03-16	KIDNEY TRAY SWAB	kidney tray	mobile medical equipment	Mobile medical equipment	N	N	N	NA	NA	NA	NA
Bangladesh	BC	BC-E267	2017-03-18	GYNEE SIT SWAB	Gynecologist seat	ward furniture/surfaces	Ward furniture/surfaces	Y	Y	Y	neg	neg	neg	neg
Bangladesh	BC	BC-E268	2017-03-18	BASIN SWAB	Basin	basin/sink	Surfaces near the sink drain	Y	Y	Y	neg	neg	neg	neg
Bangladesh	BC	BC-E269	2017-03-19	OXYGEN MASK SWAB	oxygen mask	Oxygen therapy	Mobile medical equipment	Y	Y	Y	neg	neg	neg	neg
Bangladesh	BC	BC-E27	2016-05-18	RAKSIN SWAB	NA			Y	Y	Y	neg	neg	neg	neg
Bangladesh	BC	BC-E270	2017-03-20	SIT SWAB	Seat	ward furniture/surfaces	Ward furniture/surfaces	Y	Y	Y	neg	neg	neg	neg
Bangladesh	BC	BC-E272	2017-03-22	RAKSIN SWAB	NA			Y	Y	Y	neg	neg	neg	neg
Bangladesh	BC	BC-E273	2017-03-23	DUSTBIN SWAB	Dustbin	ward furniture/surfaces	Ward furniture/surfaces	Y	Y	Y	neg	neg	neg	neg
Bangladesh	BC	BC-E274	2017-03-25	BASIN SWAB	Basin	basin/sink	Surfaces near the sink drain	Y	Y	Y	neg	neg	neg	neg
Bangladesh	BC	BC-E275	2017-03-25	KIDNEY TRAY SWAB	kidney tray	mobile medical equipment	Mobile medical equipment	N	N	N	NA	NA	NA	NA
Bangladesh	BC	BC-E277	2017-03-28	OXYGEN MASK SWAB	oxygen mask	Oxygen therapy	Mobile medical equipment	Y	Y	Y	neg	neg	neg	neg
Bangladesh	BC	BC-E278	2017-03-29	RAKSIN SWAB	NA			Y	Y	Y	neg	neg	neg	neg
Bangladesh	BC	BC-E279	2017-03-29	BASIN SWAB	Basin	basin/sink	Surfaces near the sink drain	Y	Y	Y	neg	P	neg	P
Bangladesh	BC	BC-E28	2016-06-28	BABY'S RAKSIN	NA			Y	Y	Y	P	P	neg	neg
Bangladesh	BC	BC-E280	2017-03-30	SIT SWAB	Seat	ward furniture/surfaces	Ward furniture/surfaces	Y	Y	Y	P	neg	neg	neg
Bangladesh	BC	BC-E283	2017-04-02	BASIN SWAB	Basin	basin/sink	Surfaces near the sink drain	Y	Y	Y	neg	P	neg	neg
Bangladesh	BC	BC-E285	2017-04-04	RAKSIN SWAB	NA			Y	Y	Y	neg	neg	neg	neg
Bangladesh	BC	BC-E286	2017-04-05	BASIN SWAB	Basin	basin/sink	Surfaces near the sink drain	Y	Y	Y	P	neg	neg	neg
Bangladesh	BC	BC-E287	2017-04-06	SIT SWAB	Seat	ward furniture/surfaces	Ward furniture/surfaces	Y	Y	Y	neg	neg	neg	neg
Bangladesh	BC	BC-E288	2017-04-08	TRAY SWAB	tray	mobile medical equipment	Mobile medical equipment	Y	Y	Y	neg	neg	neg	neg
Bangladesh	BC	BC-E289	2017-04-08	BASIN SWAB	Basin	basin/sink	Surfaces near the sink drain	Y	Y	Y	neg	neg	neg	neg
Bangladesh	BC	BC-E29	2016-06-28	BASIN SWAB	Basin	basin/sink	Surfaces near the sink drain	Y	Y	Y	neg	neg	neg	neg
Bangladesh	BC	BC-E290	2017-04-09	RAKSIN SWAB	NA			Y	Y	Y	neg	P	neg	neg
Bangladesh	BC	BC-E291	2017-04-09	DUSTBIN SWAB	Dustbin	ward furniture/surfaces	Ward furniture/surfaces	Y	Y	Y	neg	neg	neg	neg
Bangladesh	BC	BC-E292	2017-04-10	FLOOR SWAB	floor	floor	Ward furniture/surfaces	Y	Y	Y	neg	P	neg	neg
Bangladesh	BC	BC-E293	2017-04-10	SUCTION TUBE SWAB	suction tube	mobile medical equipment	Mobile medical equipment	Y	Y	Y	ND	neg	neg	neg
Bangladesh	BC	BC-E294	2017-04-11	WARMER SIT SWAB	Radiant warmer seat	radiant warmers& resuscitation room	Emergency neonatal care	Y	Y	Y	P	neg	neg	neg
Bangladesh	BC	BC-E295	2017-04-12	BASIN SWAB	Basin	basin/sink	Surfaces near the sink drain	Y	Y	Y	neg	neg	neg	neg
Bangladesh	BC	BC-E296	2017-04-12	SIT SWAB	Seat	ward furniture/surfaces	Ward furniture/surfaces	Y	Y	Y	neg	P	neg	neg
Bangladesh	BC	BC-E297	2017-04-13	KIDNEY TRAY SWAB	kidney tray	mobile medical equipment	Mobile medical equipment	N	N	N	NA	NA	NA	NA
Bangladesh	BC	BC-E298	2017-04-16	RAKSIN SWAB	NA			Y	Y	Y	neg	neg	neg	neg
Bangladesh	BC	BC-E299	2017-04-16	DUSTBIN SWAB	Dustbin	ward furniture/surfaces	Ward furniture/surfaces	N	N	N	NA	NA	NA	NA
Bangladesh	BC	BC-E30	2016-06-29	OXYGEN MASK	oxygen mask	Oxygen therapy	Mobile medical equipment	Y	Y	Y	neg	neg	neg	neg
Bangladesh	BC	BC-E300	2017-04-17	BASIN SWAB	Basin	basin/sink	Surfaces near the sink drain	Y	Y	Y	neg	neg	neg	neg
Bangladesh	BC	BC-E301	2017-04-18	STETHOSCOPE SWAB	stethoscope and sphygmomanometer	medical equipment	Medical equipment	N	N	N	NA	NA	NA	NA
Bangladesh	BC	BC-E302	2017-04-18	RAKSIN SWAB	NA			Y	Y	Y	P	neg	neg	neg
Bangladesh	BC	BC-E303	2017-04-19	SIT SWAB	Seat	ward furniture/surfaces	Ward furniture/surfaces	Y	Y	Y	neg	P	neg	P
Bangladesh	BC	BC-E304	2017-04-20	KIDNEY TRAY SWAB	kidney tray	mobile medical equipment	Mobile medical equipment	Y	Y	Y	neg	neg	neg	neg
Bangladesh	BC	BC-E305	2017-04-20	OXYGEN MASK SWAB	oxygen mask	Oxygen therapy	Mobile medical equipment	Y	Y	Y	neg	neg	neg	neg
Bangladesh	BC	BC-E306	2017-04-22	BASIN SWAB	Basin	basin/sink	Surfaces near the sink drain	Y	Y	Y	neg	neg	neg	P
Bangladesh	BC	BC-E307	2017-04-23	KIDNEY TRAY SWAB	kidney tray	mobile medical equipment	Mobile medical equipment	N	N	N	NA	NA	NA	NA
Bangladesh	BC	BC-E308	2017-04-24	STETHOSCOPE SWAB	stethoscope and sphygmomanometer	medical equipment	Medical equipment	Y	Y	Y	P	neg	neg	neg
Bangladesh	BC	BC-E309	2017-04-25	BASIN SWAB	Basin	basin/sink	Surfaces near the sink drain	Y	Y	Y	P	neg	neg	neg
Bangladesh	BC	BC-E31	2016-06-30	BASIN SWAB	Basin	basin/sink	Surfaces near the sink drain	Y	Y	Y	neg	neg	neg	neg
Bangladesh	BC	BC-E310	2017-04-26	RAKSIN SWAB	NA			Y	Y	Y	neg	neg	neg	neg
Bangladesh	BC	BC-E311	2017-04-27	SIT SWAB	Seat	ward furniture/surfaces	Ward furniture/surfaces	Y	Y	Y	neg	neg	neg	neg
Bangladesh	BC	BC-E312	2017-04-29	BASIN SWAB	Basin	basin/sink	Surfaces near the sink drain	Y	Y	Y	neg	neg	neg	neg
Bangladesh	BC	BC-E313	2017-04-30	KIDNEY TRAY SWAB	kidney tray	mobile medical equipment	Mobile medical equipment	Y	Y	Y	neg	neg	neg	neg
Bangladesh	BC	BC-E314	2017-05-02	RAKSIN SWAB	NA			Y	Y	Y	neg	neg	neg	neg
Bangladesh	BC	BC-E315	2017-05-02	SUCTION TUBE SWAB	suction tube	mobile medical equipment	Mobile medical equipment	Y	Y	Y	P	neg	neg	neg
Bangladesh	BC	BC-E316	2017-05-03	BASIN SWAB	Basin	basin/sink	Surfaces near the sink drain	Y	Y	Y	neg	neg	neg	neg
Bangladesh	BC	BC-E317	2017-05-04	DUSTBIN SWAB	Dustbin	ward furniture/surfaces	Ward furniture/surfaces	Y	Y	Y	P	P	neg	neg
Bangladesh	BC	BC-E318	2017-05-06	SIT SWAB	Seat	ward furniture/surfaces	Ward furniture/surfaces	Y	Y	Y	neg	neg	neg	neg
Bangladesh	BC	BC-E319	2017-05-06	FLOOR SWAB	floor	floor	Ward furniture/surfaces	Y	Y	Y	neg	neg	neg	neg
Bangladesh	BC	BC-E32	2016-07-02	INCUBATOR	Incubator	incubators	Emergency neonatal care	Y	Y	Y	neg	neg	neg	neg
Bangladesh	BC	BC-E320	2017-05-07	SIT SWAB	Seat	ward furniture/surfaces	Ward furniture/surfaces	Y	Y	Y	neg	neg	neg	neg
Bangladesh	BC	BC-E321	2017-05-09	BASIN SWAB	Basin	basin/sink	Surfaces near the sink drain	Y	Y	Y	neg	neg	neg	neg
Bangladesh	BC	BC-E322	2017-05-09	STETHOSCOPE SWAB	stethoscope and sphygmomanometer	medical equipment	Medical equipment	Y	Y	Y	neg	neg	neg	neg
Bangladesh	BC	BC-E323	2017-05-11	SUCTION TUBE SWAB	suction tube	mobile medical equipment	Mobile medical equipment	Y	Y	Y	neg	neg	neg	neg
Bangladesh	BC	BC-E325	2017-05-14	RAKSIN SWAB	NA			Y	Y	Y	neg	neg	neg	neg
Bangladesh	BC	BC-E326	2017-05-15	KIDNEY TRAY SWAB	kidney tray	mobile medical equipment	Mobile medical equipment	Y	Y	Y	neg	neg	neg	neg
Bangladesh	BC	BC-E327	2017-05-16	SIT SWAB	Seat	ward furniture/surfaces	Ward furniture/surfaces	Y	Y	Y	P	neg	neg	neg
Bangladesh	BC	BC-E328	2017-05-17	DUSTBIN SWAB	Dustbin	ward furniture/surfaces	Ward furniture/surfaces	Y	Y	Y	neg	neg	neg	neg
Bangladesh	BC	BC-E329	2017-05-18	STETHOSCOPE SWAB	stethoscope and sphygmomanometer	medical equipment	Medical equipment	Y	Y	Y	neg	neg	neg	neg
Bangladesh	BC	BC-E33	2016-07-02	OXYGEN MASK	oxygen mask	Oxygen therapy	Mobile medical equipment	Y	Y	Y	neg	neg	neg	neg
Bangladesh	BC	BC-E330	2017-05-20	BASIN SWAB	Basin	basin/sink	Surfaces near the sink drain	Y	Y	Y	neg	neg	neg	neg
Bangladesh	BC	BC-E331	2017-05-20	FLOOR SWAB	floor	floor	Ward furniture/surfaces	Y	Y	Y	P	neg	neg	neg
Bangladesh	BC	BC-E332	2017-05-21	SUCTION TUBE SWAB	suction tube	mobile medical equipment	Mobile medical equipment	Y	Y	Y	neg	neg	neg	neg
Bangladesh	BC	BC-E333	2017-05-22	SIT SWAB	Seat	ward furniture/surfaces	Ward furniture/surfaces	Y	Y	Y	neg	neg	neg	neg
Bangladesh	BC	BC-E334	2017-05-23	RAKSIN SWAB	NA			Y	Y	Y	neg	neg	neg	neg
Bangladesh	BC	BC-E335	2017-05-24	BASIN SWAB	Basin	basin/sink	Surfaces near the sink drain	Y	Y	Y	neg	neg	neg	neg
Bangladesh	BC	BC-E336	2017-05-25	SIT SWAB	Seat	ward furniture/surfaces	Ward furniture/surfaces	Y	Y	Y	neg	neg	neg	neg
Bangladesh	BC	BC-E337	2017-05-27	KIDNEY TRAY SWAB	kidney tray	mobile medical equipment	Mobile medical equipment	Y	Y	Y	neg	neg	neg	neg
Bangladesh	BC	BC-E338	2017-05-28	STETHOSCOPE SWAB	stethoscope and sphygmomanometer	medical equipment	Medical equipment	Y	Y	Y	neg	neg	neg	neg
Bangladesh	BC	BC-E339	2017-05-29	DUSTBIN SWAB	Dustbin	ward furniture/surfaces	Ward furniture/surfaces	Y	Y	Y	neg	neg	neg	neg
Bangladesh	BC	BC-E34	2016-07-04	WARMAR SWAB	Radiant warmer seat	radiant warmers& resuscitation room	Emergency neonatal care	Y	Y	Y	neg	neg	neg	neg
Bangladesh	BC	BC-E340	2017-05-31	RAKSIN SWAB	NA			Y	Y	Y	neg	neg	neg	neg
Bangladesh	BC	BC-E341	2017-06-01	KIDNEY TRAY SWAB	kidney tray	mobile medical equipment	Mobile medical equipment	Y	Y	Y	neg	neg	neg	neg
Bangladesh	BC	BC-E342	2017-06-03	BASIN SWAB	Basin	basin/sink	Surfaces near the sink drain	Y	Y	Y	neg	P	neg	neg
Bangladesh	BC	BC-E343	2017-06-04	FLOOR SWAB	floor	floor	Ward furniture/surfaces	Y	Y	Y	neg	P	neg	neg
Bangladesh	BC	BC-E344	2017-06-05	STETHOSCOPE SWAB	stethoscope and sphygmomanometer	medical equipment	Medical equipment	N	N	N	NA	NA	NA	NA
Bangladesh	BC	BC-E345	2017-06-06	RAKSIN SWAB	NA			Y	Y	Y	neg	neg	neg	neg
Bangladesh	BC	BC-E346	2017-06-07	BASIN SWAB	Basin	basin/sink	Surfaces near the sink drain	Y	Y	Y	neg	neg	neg	neg
Bangladesh	BC	BC-E347	2017-06-08	SIT SWAB	Seat	ward furniture/surfaces	Ward furniture/surfaces	Y	Y	Y	neg	P	neg	neg
Bangladesh	BC	BC-E348	2017-06-11	SIT SWAB	Seat	ward furniture/surfaces	Ward furniture/surfaces	Y	Y	Y	neg	neg	neg	neg
Bangladesh	BC	BC-E349	2017-06-11	SUCTION TUBE SWAB	suction tube	mobile medical equipment	Mobile medical equipment	Y	Y	Y	neg	neg	neg	neg
Bangladesh	BC	BC-E35	2016-07-04	RAKSIN SWAB	NA			Y	Y	Y	neg	neg	neg	neg
Bangladesh	BC	BC-E350	2017-06-12	BASIN SWAB	Basin	basin/sink	Surfaces near the sink drain	Y	Y	Y	neg	neg	neg	neg
Bangladesh	BC	BC-E351	2017-06-14	RAKSIN SWAB	NA			Y	Y	Y	P	neg	neg	neg
Bangladesh	BC	BC-E352	2017-06-14	DUSTBIN SWAB	Dustbin	ward furniture/surfaces	Ward furniture/surfaces	Y	Y	Y	P	P	neg	neg
Bangladesh	BC	BC-E353	2017-06-15	KIDNEY TRAY SWAB	kidney tray	mobile medical equipment	Mobile medical equipment	Y	Y	Y	neg	neg	neg	neg
Bangladesh	BC	BC-E355	2017-06-18	STETHOSCOPE SWAB	stethoscope and sphygmomanometer	medical equipment	Medical equipment	Y	Y	Y	neg	neg	neg	neg
Bangladesh	BC	BC-E356	2017-06-19	BASIN SWAB	Basin	basin/sink	Surfaces near the sink drain	Y	Y	Y	neg	P	neg	neg
Bangladesh	BC	BC-E357	2017-06-20	RAKSIN SWAB	NA			Y	Y	Y	neg	neg	neg	neg
Bangladesh	BC	BC-E358	2017-06-21	FLOOR SWAB	floor	floor	Ward furniture/surfaces	Y	Y	Y	neg	neg	neg	neg
Bangladesh	BC	BC-E359	2017-06-22	DUSTBIN SWAB	Dustbin	ward furniture/surfaces	Ward furniture/surfaces	Y	Y	Y	neg	neg	neg	neg
Bangladesh	BC	BC-E360	2017-06-24	RAKSIN SWAB	NA			Y	Y	Y	neg	neg	neg	neg
Bangladesh	BC	BC-E361	2017-06-28	SIT SWAB	Seat	ward furniture/surfaces	Ward furniture/surfaces	Y	Y	Y	neg	neg	neg	neg
Bangladesh	BC	BC-E362	2017-06-28	KIDNEY TRAY SWAB	kidney tray	mobile medical equipment	Mobile medical equipment	N	N	N	NA	NA	NA	NA
Bangladesh	BC	BC-E363	2017-06-29	BASIN SWAB	Basin	basin/sink	Surfaces near the sink drain	Y	Y	Y	P	neg	neg	neg
Bangladesh	BC	BC-E364	2017-07-01	DUSTBIN SWAB	Dustbin	ward furniture/surfaces	Ward furniture/surfaces	Y	Y	Y	neg	neg	neg	neg
Bangladesh	BC	BC-E365	2017-07-02	STETHOSCOPE SWAB	stethoscope and sphygmomanometer	medical equipment	Medical equipment	Y	Y	Y	neg	neg	neg	neg
Bangladesh	BC	BC-E366	2017-07-03	SIT SWAB	Seat	ward furniture/surfaces	Ward furniture/surfaces	Y	Y	Y	neg	neg	neg	neg
Bangladesh	BC	BC-E367	2017-07-04	RAKSIN SWAB	NA			Y	Y	Y	P	neg	neg	neg
Bangladesh	BC	BC-E368	2017-07-05	FLOOR SWAB	floor	floor	Ward furniture/surfaces	Y	Y	Y	neg	neg	neg	neg
Bangladesh	BC	BC-E369	2017-07-06	BASIN SWAB	Basin	basin/sink	Surfaces near the sink drain	Y	Y	Y	neg	neg	neg	neg
Bangladesh	BC	BC-E37	2016-07-10	BASIN SWAB	Basin	basin/sink	Surfaces near the sink drain	Y	Y	Y	neg	neg	neg	neg
Bangladesh	BC	BC-E370	2017-07-08	KIDNEY TRAY SWAB	kidney tray	mobile medical equipment	Mobile medical equipment	N	N	N	NA	NA	NA	NA
Bangladesh	BC	BC-E371	2017-07-08	SIT SWAB	Seat	ward furniture/surfaces	Ward furniture/surfaces	Y	Y	Y	neg	neg	neg	neg
Bangladesh	BC	BC-E372	2017-07-09	DUSTBIN SWAB	Dustbin	ward furniture/surfaces	Ward furniture/surfaces	Y	Y	Y	P	P	neg	neg
Bangladesh	BC	BC-E373	2017-07-10	BASIN SWAB	Basin	basin/sink	Surfaces near the sink drain	Y	Y	Y	neg	neg	neg	neg
Bangladesh	BC	BC-E374	2017-07-11	OXYGEN MASK SWAB	oxygen mask	Oxygen therapy	Mobile medical equipment	Y	Y	Y	neg	neg	neg	neg
Bangladesh	BC	BC-E375	2017-07-11	SIT SWAB	Seat	ward furniture/surfaces	Ward furniture/surfaces	Y	Y	Y	P	neg	neg	neg
Bangladesh	BC	BC-E376	2017-07-12	STETHOSCOPE SWAB	stethoscope and sphygmomanometer	medical equipment	Medical equipment	Y	Y	Y	neg	neg	neg	neg
Bangladesh	BC	BC-E377	2017-07-13	RAKSIN SWAB	NA			Y	Y	Y	neg	neg	neg	neg
Bangladesh	BC	BC-E378	2017-07-15	BASIN SWAB	Basin	basin/sink	Surfaces near the sink drain	Y	Y	Y	neg	neg	neg	neg
Bangladesh	BC	BC-E379	2017-07-16	WARMAR SIT SWAB	Radiant warmer seat	radiant warmers& resuscitation room	Emergency neonatal care	Y	Y	Y	neg	neg	neg	neg
Bangladesh	BC	BC-E38	2016-07-11	SUCTION TUBE SWAB	suction tube	mobile medical equipment	Mobile medical equipment	Y	Y	Y	neg	neg	neg	neg
Bangladesh	BC	BC-E380	2017-07-17	RAKSIN SWAB	NA			Y	Y	Y	neg	neg	neg	neg
Bangladesh	BC	BC-E381	2017-07-18	BASIN SWAB	Basin	basin/sink	Surfaces near the sink drain	Y	Y	Y	neg	neg	neg	neg
Bangladesh	BC	BC-E382	2017-07-19	DUSTBIN SWAB	Dustbin	ward furniture/surfaces	Ward furniture/surfaces	Y	Y	Y	P	neg	neg	neg
Bangladesh	BC	BC-E383	2017-07-20	FLOOR SWAB	floor	floor	Ward furniture/surfaces	Y	Y	Y	neg	neg	neg	neg
Bangladesh	BC	BC-E384	2017-07-22	STETHOSCOPE SWAB	stethoscope and sphygmomanometer	medical equipment	Medical equipment	N	N	N	NA	NA	NA	NA
Bangladesh	BC	BC-E385	2017-07-23	RAKSIN SWAB	NA			Y	Y	Y	neg	neg	neg	neg
Bangladesh	BC	BC-E386	2017-07-24	KIDNEY TRAY SWAB	kidney tray	mobile medical equipment	Mobile medical equipment	Y	Y	Y	neg	neg	neg	neg
Bangladesh	BC	BC-E387	2017-07-26	BASIN SWAB	Basin	basin/sink	Surfaces near the sink drain	Y	Y	Y	neg	neg	neg	neg
Bangladesh	BC	BC-E388						Y	Y	Y	P	neg	neg	neg
Bangladesh	BC	BC-E389						Y	Y	Y	P	P	neg	neg
Bangladesh	BC	BC-E39	2016-07-11	BASIN SWAB	Basin	basin/sink	Surfaces near the sink drain	Y	Y	Y	neg	neg	neg	neg
Bangladesh	BC	BC-E390						N	N	N	NA	NA	NA	NA
Bangladesh	BC	BC-E391						Y	Y	Y	neg	neg	neg	neg
Bangladesh	BC	BC-E392						Y	N	Y	NA	neg	neg	neg
Bangladesh	BC	BC-E393						Y	Y	Y	neg	neg	neg	neg
Bangladesh	BC	BC-E394						Y	Y	Y	neg	neg	neg	neg
Bangladesh	BC	BC-E395						Y	Y	Y	neg	neg	neg	neg
Bangladesh	BC	BC-E396						Y	Y	Y	neg	neg	neg	neg
Bangladesh	BC	BC-E397						Y	Y	Y	neg	neg	neg	neg
Bangladesh	BC	BC-E398						Y	Y	Y	neg	neg	neg	neg
Bangladesh	BC	BC-E399						Y	Y	Y	neg	neg	neg	neg
Bangladesh	BC	BC-E40	2016-07-12	WARMAR SWAB	Radiant warmer seat	radiant warmers& resuscitation room	Emergency neonatal care	Y	Y	Y	neg	neg	neg	neg
Bangladesh	BC	BC-E400						Y	Y	Y	P	neg	neg	neg
Bangladesh	BC	BC-E401						Y	Y	Y	neg	neg	neg	neg
Bangladesh	BC	BC-E402						Y	Y	Y	neg	neg	neg	neg
Bangladesh	BC	BC-E403						Y	Y	Y	neg	neg	neg	neg
Bangladesh	BC	BC-E404						Y	Y	Y	neg	neg	neg	neg
Bangladesh	BC	BC-E405						Y	Y	Y	P	neg	neg	neg
Bangladesh	BC	BC-E406						Y	Y	Y	neg	neg	neg	neg
Bangladesh	BC	BC-E407						Y	Y	Y	P	neg	neg	neg
Bangladesh	BC	BC-E408						Y	Y	Y	neg	neg	neg	neg
Bangladesh	BC	BC-E409						Y	Y	Y	neg	neg	neg	neg
Bangladesh	BC	BC-E41	2016-07-12	INCUBATOR	Incubator	incubators	Emergency neonatal care	Y	Y	Y	neg	neg	neg	neg
Bangladesh	BC	BC-E410						Y	Y	Y	neg	neg	neg	neg
Bangladesh	BC	BC-E411						Y	Y	Y	neg	neg	neg	neg
Bangladesh	BC	BC-E412						Y	Y	Y	neg	neg	neg	neg
Bangladesh	BC	BC-E413						Y	Y	Y	neg	neg	neg	neg
Bangladesh	BC	BC-E414						Y	Y	Y	neg	neg	neg	neg
Bangladesh	BC	BC-E415						Y	Y	Y	P	P	neg	neg
Bangladesh	BC	BC-E416						Y	Y	Y	P	neg	neg	neg
Bangladesh	BC	BC-E417						Y	Y	Y	P	neg	neg	neg
Bangladesh	BC	BC-E418						Y	Y	Y	P	neg	neg	neg
Bangladesh	BC	BC-E419	2017-09-05					Y	Y	Y	ND	P	neg	neg
Bangladesh	BC	BC-E42	2016-07-13	BASIN SWAB	Basin	basin/sink	Surfaces near the sink drain	Y	Y	Y	neg	neg	neg	neg
Bangladesh	BC	BC-E420	2017-09-06					Y	Y	Y	ND	P	neg	neg
Bangladesh	BC	BC-E421	2017-09-07					Y	Y	Y	ND	P	neg	neg
Bangladesh	BC	BC-E422	2017-09-09					Y	Y	Y	ND	P	neg	neg
Bangladesh	BC	BC-E423	2017-09-10					Y	Y	Y	ND	neg	neg	neg
Bangladesh	BC	BC-E424	2017-09-11					Y	Y	Y	ND	neg	neg	neg
Bangladesh	BC	BC-E425	2017-09-12					Y	Y	N	ND	NA	NA	NA
Bangladesh	BC	BC-E426	2017-09-13					Y	Y	Y	ND	neg	neg	neg
Bangladesh	BC	BC-E427	2017-09-14					Y	Y	Y	ND	neg	neg	neg
Bangladesh	BC	BC-E428	2017-09-16					N	N	N	NA	NA	NA	NA
Bangladesh	BC	BC-E429	2017-09-17					N	N	N	NA	NA	NA	NA
Bangladesh	BC	BC-E43	2016-07-16	RAKSIN SWAB	NA			Y	Y	Y	neg	neg	neg	neg
Bangladesh	BC	BC-E431	2017-09-19					Y	Y	Y	P	P	neg	neg
Bangladesh	BC	BC-E432	2017-09-20					Y	Y	Y	neg	neg	neg	neg
Bangladesh	BC	BC-E433	2017-09-21					Y	Y	Y	neg	neg	neg	neg
Bangladesh	BC	BC-E434	2017-09-23					Y	Y	Y	neg	neg	neg	neg
Bangladesh	BC	BC-E435	2017-09-23					Y	N	Y	NA	neg	neg	neg
Bangladesh	BC	BC-E439	2017-09-27					Y	Y	Y	P	neg	neg	neg
Bangladesh	BC	BC-E44	2016-07-16	OXYGEN CANNOLA SWAB	Oxygen cannola	Oxygen therapy	Mobile medical equipment	Y	Y	Y	neg	neg	neg	neg
Bangladesh	BC	BC-E441	2017-10-02					Y	Y	Y	neg	P	neg	neg
Bangladesh	BC	BC-E442	2017-10-02					Y	Y	Y	neg	neg	neg	neg
Bangladesh	BC	BC-E443	2017-10-03					Y	Y	Y	neg	neg	neg	neg
Bangladesh	BC	BC-E444	2017-10-04					Y	Y	Y	neg	neg	neg	neg
Bangladesh	BC	BC-E445	2017-10-05					Y	Y	Y	neg	neg	neg	neg
Bangladesh	BC	BC-E446	2017-10-07					Y	Y	Y	neg	neg	neg	neg
Bangladesh	BC	BC-E447	2017-10-08					Y	Y	Y	P	neg	neg	neg
Bangladesh	BC	BC-E448	2017-10-09					Y	Y	Y	P	neg	neg	neg
Bangladesh	BC	BC-E449	2017-10-10					Y	Y	Y	neg	neg	neg	neg
Bangladesh	BC	BC-E450	2017-10-11					Y	Y	Y	P	neg	neg	neg
Bangladesh	BC	BC-E452	2017-10-14					Y	Y	Y	neg	neg	neg	neg
Bangladesh	BC	BC-E453	2017-10-15					Y	Y	Y	P	neg	neg	neg
Bangladesh	BC	BC-E454	2017-10-16					Y	Y	Y	neg	neg	neg	neg
Bangladesh	BC	BC-E455	2017-10-17					Y	Y	Y	neg	neg	neg	neg
Bangladesh	BC	BC-E456	2017-10-18					Y	Y	Y	P	neg	neg	neg
Bangladesh	BC	BC-E457	2017-10-19					Y	Y	Y	P	P	neg	P
Bangladesh	BC	BC-E458	2017-10-22					Y	Y	Y	neg	neg	neg	neg
Bangladesh	BC	BC-E459	2017-10-23					Y	Y	Y	neg	neg	neg	neg
Bangladesh	BC	BC-E46	2016-07-18	WARMAR SWAB	Radiant warmer seat	radiant warmers& resuscitation room	Emergency neonatal care	Y	Y	Y	neg	neg	neg	neg
Bangladesh	BC	BC-E460	2017-10-24					Y	Y	Y	neg	neg	neg	neg
Bangladesh	BC	BC-E461	2017-10-25					Y	Y	Y	P	neg	neg	neg
Bangladesh	BC	BC-E462	2017-10-26					Y	Y	Y	neg	neg	neg	neg
Bangladesh	BC	BC-E463	2017-10-28					Y	Y	Y	neg	neg	neg	neg
Bangladesh	BC	BC-E464	2017-10-29					Y	Y	Y	neg	neg	neg	neg
Bangladesh	BC	BC-E465	2017-10-30					Y	Y	Y	P	neg	neg	neg
Bangladesh	BC	BC-E466	2017-10-31					Y	Y	N	P	NA	NA	NA
Bangladesh	BC	BC-E467	2017-11-01					Y	N	Y	NA	neg	neg	neg
Bangladesh	BC	BC-E468	2017-11-02					Y	Y	Y	neg	neg	neg	neg
Bangladesh	BC	BC-E469	2017-11-04					Y	Y	Y	neg	neg	neg	neg
Bangladesh	BC	BC-E47	2016-07-19	BASIN SWAB	Basin	basin/sink	Surfaces near the sink drain	Y	Y	Y	neg	neg	neg	neg
Bangladesh	BC	BC-E470	2017-11-05					Y	Y	Y	neg	neg	neg	neg
Bangladesh	BC	BC-E471	2017-11-06					Y	Y	Y	neg	neg	neg	neg
Bangladesh	BC	BC-E472	2017-11-07					Y	Y	Y	neg	neg	neg	neg
Bangladesh	BC	BC-E473	2017-11-08					Y	Y	Y	neg	neg	neg	neg
Bangladesh	BC	BC-E474	2017-11-09					Y	Y	Y	neg	neg	neg	neg
Bangladesh	BC	BC-E475	2017-11-11					Y	Y	N	neg	NA	NA	NA
Bangladesh	BC	BC-E476	2017-11-13					N	N	N	NA	NA	NA	NA
Bangladesh	BC	BC-E477	2017-11-14					Y	Y	Y	neg	neg	neg	neg
Bangladesh	BC	BC-E478	2017-11-16					Y	Y	Y	neg	neg	neg	neg
Bangladesh	BC	BC-E479	2017-11-18					N	N	N	NA	NA	NA	NA
Bangladesh	BC	BC-E48	2016-07-20	SUCTION TUBE SWAB	suction tube	mobile medical equipment	Mobile medical equipment	Y	Y	Y	neg	neg	neg	neg
Bangladesh	BC	BC-E480	2017-11-19					Y	Y	Y	neg	neg	neg	neg
Bangladesh	BC	BC-E483	2017-11-22					Y	N	N	NA	NA	NA	NA
Bangladesh	BC	BC-E485	2017-11-25					Y	N	Y	NA	neg	neg	P
Bangladesh	BC	BC-E488	2017-11-28					Y	N	N	NA	NA	NA	NA
Bangladesh	BC	BC-E489	2017-11-29					Y	Y	Y	P	P	neg	neg
Bangladesh	BC	BC-E49	2016-07-20	RAKSIN SWAB	NA			Y	Y	Y	neg	neg	neg	neg
Bangladesh	BC	BC-E50	2016-07-21	OXYGEN CANNOLA SWAB	Oxygen cannola	Oxygen therapy	Mobile medical equipment	Y	Y	Y	neg	neg	neg	neg
Bangladesh	BC	BC-E51	2016-07-23	BASIN SWAB	Basin	basin/sink	Surfaces near the sink drain	Y	Y	Y	neg	neg	neg	neg
Bangladesh	BC	BC-E52	2016-07-23	RAKSIN SWAB	NA			Y	Y	Y	neg	neg	neg	neg
Bangladesh	BC	BC-E53	2016-07-24	INCUBATOR SWAB	Incubator	incubators	Emergency neonatal care	Y	Y	Y	neg	neg	neg	neg
Bangladesh	BC	BC-E54	2016-07-25	BASIN SWAB	Basin	basin/sink	Surfaces near the sink drain	Y	Y	Y	P	P	neg	neg
Bangladesh	BC	BC-E55	2016-07-26	FLOOR SWAB	floor	floor	Ward furniture/surfaces	Y	Y	Y	neg	neg	neg	neg
Bangladesh	BC	BC-E56	2016-07-26	RAKSIN SWAB	NA			Y	Y	Y	neg	neg	neg	neg
Bangladesh	BC	BC-E57	2016-07-27	KIDNEY TRAY	kidney tray	mobile medical equipment	Mobile medical equipment	Y	Y	Y	neg	neg	neg	neg
Bangladesh	BC	BC-E58	2016-07-28	RAKSIN SWAB	NA			Y	Y	Y	neg	neg	neg	neg
Bangladesh	BC	BC-E59	2016-07-31	BASIN SWAB	Basin	basin/sink	Surfaces near the sink drain	Y	Y	Y	neg	neg	neg	neg
Bangladesh	BC	BC-E60	2016-08-01	RAKSIN SWAB	NA			N	N	N	NA	NA	NA	NA
Bangladesh	BC	BC-E61	2016-08-02	KIDNEY TRAY	kidney tray	mobile medical equipment	Mobile medical equipment	N	N	N	NA	NA	NA	NA
Bangladesh	BC	BC-E62	2016-08-02	OXYGEN CANNOLA SWAB	Oxygen cannola	Oxygen therapy	Mobile medical equipment	N	N	N	NA	NA	NA	NA
Bangladesh	BC	BC-E63	2016-08-03	RAKSIN SWAB	NA			Y	Y	Y	neg	neg	neg	neg
Bangladesh	BC	BC-E64	2016-08-04	FLOOR SWAB	floor	floor	Ward furniture/surfaces	Y	Y	Y	neg	neg	neg	neg
Bangladesh	BC	BC-E65	2016-08-04	BASIN SWAB	Basin	basin/sink	Surfaces near the sink drain	Y	Y	Y	neg	P	neg	neg
Bangladesh	BC	BC-E66	2016-08-06	RAKSIN SWAB	NA			Y	Y	Y	neg	neg	neg	neg
Bangladesh	BC	BC-E67	2016-08-06	BASIN SWAB	Basin	basin/sink	Surfaces near the sink drain	Y	Y	Y	neg	neg	neg	neg
Bangladesh	BC	BC-E68	2016-08-07	OXYGEN CANNOLA SWAB	Oxygen cannola	Oxygen therapy	Mobile medical equipment	Y	Y	Y	neg	neg	neg	neg
Bangladesh	BC	BC-E69	2016-08-08	WARMAR SIT	Radiant warmer seat	radiant warmers& resuscitation room	Emergency neonatal care	Y	Y	Y	neg	neg	neg	neg
Bangladesh	BC	BC-E7	2016-04-10	RAKSIN SWAB	NA			Y	Y	Y	P	neg	neg	neg
Bangladesh	BC	BC-E70	2016-08-08	BASKET SWAB	Basket	ward furniture/surfaces	Ward furniture/surfaces	Y	Y	Y	neg	neg	neg	neg
Bangladesh	BC	BC-E71	2016-08-09	STETHOSCOPE SWAB	stethoscope and sphygmomanometer	medical equipment	Medical equipment	Y	Y	Y	neg	P	neg	neg
Bangladesh	BC	BC-E72	2016-08-10	NEONETAL FLOOR SWAB	neonatal floor	floor	Ward furniture/surfaces	Y	Y	Y	neg	P	neg	neg
Bangladesh	BC	BC-E73	2016-08-11	RAKSIN SWAB	NA			Y	Y	Y	neg	neg	neg	neg
Bangladesh	BC	BC-E74						N	N	N	NA	NA	NA	NA
Bangladesh	BC	BC-E75						N	N	N	NA	NA	NA	NA
Bangladesh	BC	BC-E76						N	N	N	NA	NA	NA	NA
Bangladesh	BC	BC-E77						Y	Y	Y	neg	neg	neg	neg
Bangladesh	BC	BC-E78						Y	Y	Y	neg	neg	neg	neg
Bangladesh	BC	BC-E79	2016-08-20	OXYGEN MASK SWAB	oxygen mask	Oxygen therapy	Mobile medical equipment	Y	Y	Y	neg	neg	neg	neg
Bangladesh	BC	BC-E8	2016-04-16	RAKSIN SWAB	NA			Y	Y	Y	neg	neg	neg	neg
Bangladesh	BC	BC-E80	2016-08-20	FLOOR SWAB	floor	floor	Ward furniture/surfaces	Y	Y	Y	P	neg	neg	neg
Bangladesh	BC	BC-E81	2016-08-21	BASIN SWAB	Basin	basin/sink	Surfaces near the sink drain	Y	Y	Y	neg	neg	neg	neg
Bangladesh	BC	BC-E82	2016-08-22	RAKSIN SWAB	NA			Y	Y	Y	neg	neg	neg	neg
Bangladesh	BC	BC-E83	2016-08-23	KIDNEY TRAY SWAB	kidney tray	mobile medical equipment	Mobile medical equipment	Y	Y	Y	neg	neg	neg	neg
Bangladesh	BC	BC-E84	2016-08-24	KIDNEY TRAY SWAB	kidney tray	mobile medical equipment	Mobile medical equipment	Y	Y	Y	neg	neg	neg	neg
Bangladesh	BC	BC-E849						Y	Y	Y	neg	neg	neg	neg
Bangladesh	BC	BC-E85	2016-08-27	SUCTION BOTTLE SWAB	suction bottle	mobile medical equipment	Mobile medical equipment	Y	Y	Y	neg	neg	neg	neg
Bangladesh	BC	BC-E86	2016-08-27	OXYGEN MASK SWAB	oxygen mask	Oxygen therapy	Mobile medical equipment	Y	Y	Y	P	neg	neg	neg
Bangladesh	BC	BC-E87	2016-08-28	BASIN SWAB	Basin	basin/sink	Surfaces near the sink drain	Y	Y	Y	neg	neg	neg	neg
Bangladesh	BC	BC-E88	2016-08-29	FLOOR SWAB	floor	floor	Ward furniture/surfaces	Y	Y	Y	neg	neg	neg	neg
Bangladesh	BC	BC-E89	2016-08-30	RAKSIN SWAB	NA			Y	Y	Y	neg	neg	neg	neg
Bangladesh	BC	BC-E9	2016-04-16	BASIN SWAB	Basin	basin/sink	Surfaces near the sink drain	Y	Y	Y	neg	neg	neg	neg
Bangladesh	BC	BC-E90	2016-08-30	TRAY SWAB	tray	mobile medical equipment	Mobile medical equipment	Y	Y	Y	neg	neg	neg	neg
Bangladesh	BC	BC-E91	2016-08-31	BED SWAB	Bed	ward furniture/surfaces	Patient's Zone	Y	Y	Y	neg	neg	neg	neg
Bangladesh	BC	BC-E92	2016-09-01	SUCTION TUBE SWAB	suction tube	mobile medical equipment	Mobile medical equipment	Y	Y	Y	neg	neg	neg	neg
Bangladesh	BC	BC-E94	2016-09-03	BASIN SWAB	Basin	basin/sink	Surfaces near the sink drain	Y	Y	Y	neg	neg	neg	neg
Bangladesh	BC	BC-E95	2016-09-04	RAKSIN SWAB	NA			Y	Y	Y	neg	neg	neg	neg
Bangladesh	BC	BC-E951						Y	Y	Y	neg	neg	neg	neg
Bangladesh	BC	BC-E96	2016-09-05	FLOOR SWAB	floor	floor	Ward furniture/surfaces	Y	Y	Y	neg	neg	neg	neg
Bangladesh	BC	BC-E97	2016-09-06	KIDNEY TRAY SWAB	kidney tray	mobile medical equipment	Mobile medical equipment	Y	Y	Y	neg	neg	neg	neg
Bangladesh	BC	BC-E98	2016-09-07	SUCTION TUBE SWAB	suction tube	mobile medical equipment	Mobile medical equipment	Y	Y	Y	neg	neg	neg	neg
Bangladesh	BC	BC-E99	2016-09-07	BASIN SWAB	Basin	basin/sink	Surfaces near the sink drain	Y	Y	Y	neg	neg	neg	neg
Bangladesh	BK	BK-E103-001	2015-12-16	Baby Management Table	Baby's table	areas/objects around the baby	Patient's Zone	Y	Y	Y	neg	neg	neg	neg
Bangladesh	BK	BK-E104-001	2015-12-16	Penguine Sucker	suction bulb	mobile medical equipment	Mobile medical equipment	Y	Y	Y	neg	neg	neg	neg
Bangladesh	BK	BK-E108-001	2015-12-17	Labour Table	Labour table	ward furniture/surfaces	Ward furniture/surfaces	Y	Y	Y	P	neg	neg	neg
Bangladesh	BK	BK-E114-001	2015-12-18	Baby Management Table	Baby's table	areas/objects around the baby	Patient's Zone	Y	Y	Y	neg	neg	neg	neg
Bangladesh	BK	BK-E119	2016-01-04	Baby Table	Baby's table	areas/objects around the baby	Patient's Zone	Y	Y	Y	P	neg	neg	neg
Bangladesh	BK	BK-E120-01	2015-12-19	Labour Table	Labour table	ward furniture/surfaces	Ward furniture/surfaces	Y	Y	Y	neg	neg	neg	neg
Bangladesh	BK	BK-E120-02	2015-12-19	Baby Management Table	Baby's table	areas/objects around the baby	Patient's Zone	Y	Y	Y	neg	neg	neg	neg
Bangladesh	BK	BK-E124	2016-06-04	Baby Table	Baby's table	areas/objects around the baby	Patient's Zone	Y	Y	Y	neg	neg	neg	neg
Bangladesh	BK	BK-E124-01	2015-12-20	Penguine Sucker	suction bulb	mobile medical equipment	Mobile medical equipment	Y	Y	Y	neg	neg	neg	neg
Bangladesh	BK	BK-E125	2016-07-04	Baby Tray	baby tray	mobile medical equipment	Mobile medical equipment	Y	Y	Y	neg	neg	neg	neg
Bangladesh	BK	BK-E126	2016-08-04	Labour Table	Labour table	ward furniture/surfaces	Ward furniture/surfaces	Y	Y	Y	neg	neg	neg	neg
Bangladesh	BK	BK-E127	2016-09-04	Baby Table	Baby's table	areas/objects around the baby	Patient's Zone	Y	Y	Y	neg	neg	neg	neg
Bangladesh	BK	BK-E128	2016-10-04	Penguine Sucker	suction bulb	mobile medical equipment	Mobile medical equipment	Y	Y	Y	neg	neg	neg	neg
Bangladesh	BK	BK-E129	2016-11-04	Labour Table	Labour table	ward furniture/surfaces	Ward furniture/surfaces	Y	Y	Y	neg	neg	neg	neg
Bangladesh	BK	BK-E129-01	2015-12-21	Basin	Basin	basin/sink	Surfaces near the sink drain	Y	Y	Y	P	P	neg	neg
Bangladesh	BK	BK-E130	2016-12-04	Labour Table	Labour table	ward furniture/surfaces	Ward furniture/surfaces	Y	Y	Y	neg	neg	neg	neg
Bangladesh	BK	BK-E131	2016-04-13	Baby Table	Baby's table	areas/objects around the baby	Patient's Zone	Y	Y	Y	P	neg	neg	neg
Bangladesh	BK	BK-E132	2016-04-14	Labour Table	Labour table	ward furniture/surfaces	Ward furniture/surfaces	Y	Y	Y	neg	neg	neg	neg
Bangladesh	BK	BK-E132-01	2015-12-22	Labour Table	Labour table	ward furniture/surfaces	Ward furniture/surfaces	Y	Y	Y	neg	neg	neg	neg
Bangladesh	BK	BK-E133	2016-04-15	Penguine Sucker	suction bulb	mobile medical equipment	Mobile medical equipment	Y	Y	Y	P	neg	neg	neg
Bangladesh	BK	BK-E134	2016-04-16	Labour Table	Labour table	ward furniture/surfaces	Ward furniture/surfaces	Y	Y	Y	neg	neg	neg	neg
Bangladesh	BK	BK-E135	2016-04-17	Baby Table	Baby's table	areas/objects around the baby	Patient's Zone	Y	Y	Y	neg	neg	neg	neg
Bangladesh	BK	BK-E136	2016-04-18	Labour Table	Labour table	ward furniture/surfaces	Ward furniture/surfaces	Y	Y	Y	neg	neg	neg	neg
Bangladesh	BK	BK-E136-01	2015-12-23	Baby Management Table	Baby's table	areas/objects around the baby	Patient's Zone	Y	Y	Y	neg	neg	neg	neg
Bangladesh	BK	BK-E137	2016-04-19	Baby Table	Baby's table	areas/objects around the baby	Patient's Zone	Y	Y	Y	neg	neg	neg	neg
Bangladesh	BK	BK-E138	2016-04-21	Baby Table	Baby's table	areas/objects around the baby	Patient's Zone	Y	Y	Y	neg	neg	neg	neg
Bangladesh	BK	BK-E139	2016-04-21	Basin	Basin	basin/sink	Surfaces near the sink drain	Y	Y	Y	neg	neg	neg	neg
Bangladesh	BK	BK-E140	2016-04-22	Baby Table	Baby's table	areas/objects around the baby	Patient's Zone	Y	Y	Y	neg	neg	neg	neg
Bangladesh	BK	BK-E141	2016-04-23	Labour Table	Labour table	ward furniture/surfaces	Ward furniture/surfaces	Y	Y	Y	neg	neg	neg	neg
Bangladesh	BK	BK-E142	2016-04-24	Basin	Basin	basin/sink	Surfaces near the sink drain	Y	Y	Y	neg	neg	neg	neg
Bangladesh	BK	BK-E143	2016-04-25	Labour Table	Labour table	ward furniture/surfaces	Ward furniture/surfaces	Y	Y	Y	neg	neg	neg	neg
Bangladesh	BK	BK-E144	2016-04-26	Penguine Sucker	suction bulb	mobile medical equipment	Mobile medical equipment	Y	Y	Y	neg	neg	neg	neg
Bangladesh	BK	BK-E145	2016-04-27	Baby Table	Baby's table	areas/objects around the baby	Patient's Zone	Y	Y	Y	neg	neg	neg	neg
Bangladesh	BK	BK-E145-01	2015-12-24	Labour Table	Labour table	ward furniture/surfaces	Ward furniture/surfaces	Y	Y	Y	neg	neg	neg	neg
Bangladesh	BK	BK-E146	2016-04-28	Baby Tray	baby tray	mobile medical equipment	Mobile medical equipment	Y	Y	Y	neg	neg	neg	neg
Bangladesh	BK	BK-E147	2016-04-29	Labour Table	Labour table	ward furniture/surfaces	Ward furniture/surfaces	Y	Y	Y	P	neg	neg	neg
Bangladesh	BK	BK-E148	2016-04-30	Basin	Basin	basin/sink	Surfaces near the sink drain	Y	Y	Y	neg	neg	neg	neg
Bangladesh	BK	BK-E149	2016-01-05	Baby Table	Baby's table	areas/objects around the baby	Patient's Zone	Y	Y	Y	P	neg	neg	neg
Bangladesh	BK	BK-E149-01	2015-12-25	Baby Management Table	Baby's table	areas/objects around the baby	Patient's Zone	Y	Y	Y	P	neg	neg	neg
Bangladesh	BK	BK-E150	2016-02-05	Labour Table	Labour table	ward furniture/surfaces	Ward furniture/surfaces	Y	Y	Y	neg	neg	neg	neg
Bangladesh	BK	BK-E151	2016-03-05	Labour Table	Labour table	ward furniture/surfaces	Ward furniture/surfaces	Y	Y	Y	neg	neg	neg	neg
Bangladesh	BK	BK-E151-01	2015-12-26	Baby Management Table	Baby's table	areas/objects around the baby	Patient's Zone	Y	Y	Y	neg	neg	neg	neg
Bangladesh	BK	BK-E152	2016-04-05	Basin	Basin	basin/sink	Surfaces near the sink drain	N	N	N	NA	NA	NA	NA
Bangladesh	BK	BK-E153	2016-05-05	Penguine Sucker	suction bulb	mobile medical equipment	Mobile medical equipment	N	N	N	NA	NA	NA	NA
Bangladesh	BK	BK-E154	2016-06-05	Baby Tray	baby tray	mobile medical equipment	Mobile medical equipment	Y	Y	Y	P	neg	neg	neg
Bangladesh	BK	BK-E155	2016-07-05	Penguine Sucker	suction bulb	mobile medical equipment	Mobile medical equipment	Y	Y	Y	neg	neg	neg	neg
Bangladesh	BK	BK-E156	2016-08-05	Labour Table	Labour table	ward furniture/surfaces	Ward furniture/surfaces	Y	Y	Y	neg	neg	neg	neg
Bangladesh	BK	BK-E156-01	2015-12-27	Labour Table	Labour table	ward furniture/surfaces	Ward furniture/surfaces	Y	Y	Y	neg	neg	neg	neg
Bangladesh	BK	BK-E157	2016-09-05	Baby Table	Baby's table	areas/objects around the baby	Patient's Zone	Y	Y	Y	neg	neg	neg	neg
Bangladesh	BK	BK-E158	2016-10-05	Penguine Sucker	suction bulb	mobile medical equipment	Mobile medical equipment	Y	Y	Y	neg	neg	neg	neg
Bangladesh	BK	BK-E159	2016-11-05	Labour Table	Labour table	ward furniture/surfaces	Ward furniture/surfaces	Y	Y	Y	P	neg	neg	neg
Bangladesh	BK	BK-E160	2016-12-05	Baby Table	Baby's table	areas/objects around the baby	Patient's Zone	Y	Y	Y	neg	neg	neg	neg
Bangladesh	BK	BK-E160-01	2015-12-28	Baby Management Table	Baby's table	areas/objects around the baby	Patient's Zone	Y	Y	Y	neg	neg	neg	neg
Bangladesh	BK	BK-E161	2016-05-13	Labour Table	Labour table	ward furniture/surfaces	Ward furniture/surfaces	N	N	N	NA	NA	NA	NA
Bangladesh	BK	BK-E162	2016-05-14	Penguine Sucker	suction bulb	mobile medical equipment	Mobile medical equipment	N	N	N	NA	NA	NA	NA
Bangladesh	BK	BK-E162-01	2015-12-29	Labour Table	Labour table	ward furniture/surfaces	Ward furniture/surfaces	Y	Y	Y	neg	neg	neg	neg
Bangladesh	BK	BK-E163	18/05/2016	Penguine Sucker	suction bulb	mobile medical equipment	Mobile medical equipment	N	N	N	NA	NA	NA	NA
Bangladesh	BK	BK-E166-01	2015-12-30	Penguine Sucker	suction bulb	mobile medical equipment	Mobile medical equipment	Y	Y	Y	neg	neg	neg	neg
Bangladesh	BK	BK-E168	21/05/2016	Baby Table	Baby's table	areas/objects around the baby	Patient's Zone	Y	Y	Y	neg	neg	neg	neg
Bangladesh	BK	BK-E169	22/05/2016	Labour Table	Labour table	ward furniture/surfaces	Ward furniture/surfaces	Y	Y	Y	neg	neg	neg	neg
Bangladesh	BK	BK-E170	23/05/2016	Basin	Basin	basin/sink	Surfaces near the sink drain	Y	Y	Y	neg	P	neg	neg
Bangladesh	BK	BK-E171	24/05/2016	Baby Table	Baby's table	areas/objects around the baby	Patient's Zone	Y	Y	Y	neg	neg	neg	neg
Bangladesh	BK	BK-E172	25/05/2016	Penguine Sucker	suction bulb	mobile medical equipment	Mobile medical equipment	Y	Y	Y	neg	neg	neg	neg
Bangladesh	BK	BK-E173	26/05/2016	Baby Tray	baby tray	mobile medical equipment	Mobile medical equipment	Y	Y	Y	neg	neg	neg	neg
Bangladesh	BK	BK-E173-01	2015-12-31	Labour Table	Labour table	ward furniture/surfaces	Ward furniture/surfaces	Y	Y	Y	neg	neg	neg	neg
Bangladesh	BK	BK-E174	27/05/2016	Basin	Basin	basin/sink	Surfaces near the sink drain	Y	Y	Y	neg	neg	neg	neg
Bangladesh	BK	BK-E175	28/05/2016	Patient's bed	Bed	ward furniture/surfaces	Patient's Zone	Y	Y	Y	neg	neg	neg	neg
Bangladesh	BK	BK-E176	29/05/2016	Labour Table	Labour table	ward furniture/surfaces	Ward furniture/surfaces	Y	Y	Y	neg	neg	neg	neg
Bangladesh	BK	BK-E177	30/05/2016	Baby Table	Baby's table	areas/objects around the baby	Patient's Zone	Y	Y	Y	neg	neg	neg	neg
Bangladesh	BK	BK-E177-01	2016-01-01	Baby Management Table	Baby's table	areas/objects around the baby	Patient's Zone	Y	Y	Y	neg	neg	neg	neg
Bangladesh	BK	BK-E177-02	2016-01-02	Basin	Basin	basin/sink	Surfaces near the sink drain	Y	Y	Y	P	P	neg	neg
Bangladesh	BK	BK-E178	31/05/2016	Basin	Basin	basin/sink	Surfaces near the sink drain	Y	Y	Y	neg	neg	neg	neg
Bangladesh	BK	BK-E179	2016-01-06	Penguine Sucker	suction bulb	mobile medical equipment	Mobile medical equipment	Y	Y	Y	neg	neg	neg	neg
Bangladesh	BK	BK-E179-01	2016-01-03	Labour Table	Labour table	ward furniture/surfaces	Ward furniture/surfaces	Y	Y	Y	neg	P	neg	neg
Bangladesh	BK	BK-E180	2016-02-06	Labour Table	Labour table	ward furniture/surfaces	Ward furniture/surfaces	Y	Y	Y	neg	neg	neg	neg
Bangladesh	BK	BK-E181	2016-03-06	Dressing Table	Dressing table	ward furniture/surfaces	Ward furniture/surfaces	Y	Y	Y	neg	neg	neg	neg
Bangladesh	BK	BK-E182	2016-04-06	Penguine Sucker	suction bulb	mobile medical equipment	Mobile medical equipment	Y	Y	Y	neg	neg	neg	neg
Bangladesh	BK	BK-E182-01	2016-04-06	Penguine Sucker	suction bulb	mobile medical equipment	Mobile medical equipment	Y	Y	Y	neg	neg	neg	neg
Bangladesh	BK	BK-E183	2016-05-06	Baby Table	Baby's table	areas/objects around the baby	Patient's Zone	Y	Y	Y	neg	neg	neg	neg
Bangladesh	BK	BK-E183-01	2016-01-04	Baby Management Table	Baby's table	areas/objects around the baby	Patient's Zone	Y	Y	Y	neg	neg	neg	neg
Bangladesh	BK	BK-E184	2016-06-06	Wheel Chair	Wheelchair	ward furniture/surfaces	Ward furniture/surfaces	Y	Y	Y	neg	neg	neg	neg
Bangladesh	BK	BK-E184-01	2016-01-05	Labour Table	Labour table	ward furniture/surfaces	Ward furniture/surfaces	Y	Y	Y	neg	neg	neg	neg
Bangladesh	BK	BK-E185	2016-07-06	Labour Table	Labour table	ward furniture/surfaces	Ward furniture/surfaces	Y	Y	Y	neg	neg	neg	neg
Bangladesh	BK	BK-E186	2016-08-06	Baby Table	Baby's table	areas/objects around the baby	Patient's Zone	Y	Y	Y	neg	neg	neg	neg
Bangladesh	BK	BK-E187	2016-09-06	Basin	Basin	basin/sink	Surfaces near the sink drain	Y	Y	Y	neg	neg	neg	neg
Bangladesh	BK	BK-E188	2016-10-06	Baby Table	Baby's table	areas/objects around the baby	Patient's Zone	Y	Y	Y	neg	neg	neg	neg
Bangladesh	BK	BK-E189	2016-11-06	Penguine Sucker	suction bulb	mobile medical equipment	Mobile medical equipment	Y	Y	Y	neg	neg	neg	neg
Bangladesh	BK	BK-E190	2016-12-06	Labour Table	Labour table	ward furniture/surfaces	Ward furniture/surfaces	Y	Y	Y	neg	neg	neg	neg
Bangladesh	BK	BK-E191	13/06/2016	Baby Table	Baby's table	areas/objects around the baby	Patient's Zone	Y	Y	Y	neg	neg	neg	neg
Bangladesh	BK	BK-E192	17/06/2016	Labour Table	Labour table	ward furniture/surfaces	Ward furniture/surfaces	Y	Y	Y	neg	neg	neg	neg
Bangladesh	BK	BK-E193	27/06/2016	Baby table	Baby's table	areas/objects around the baby	Patient's Zone	Y	Y	Y	neg	neg	neg	neg
Bangladesh	BK	BK-E193-01	2016-01-06	Baby Management Table	Baby's table	areas/objects around the baby	Patient's Zone	Y	Y	Y	neg	neg	neg	neg
Bangladesh	BK	BK-E194	28/06/2016	Penguine Sucker	suction bulb	mobile medical equipment	Mobile medical equipment	Y	Y	Y	P	neg	neg	neg
Bangladesh	BK	BK-E195	29/06/2016	Labour Table	Labour table	ward furniture/surfaces	Ward furniture/surfaces	Y	Y	Y	P	neg	neg	P
Bangladesh	BK	BK-E196	30/06/2016	Penguine Sucker	suction bulb	mobile medical equipment	Mobile medical equipment	Y	Y	Y	neg	neg	neg	neg
Bangladesh	BK	BK-E197	2016-01-07	Labour Table	Labour table	ward furniture/surfaces	Ward furniture/surfaces	Y	Y	Y	P	neg	neg	neg
Bangladesh	BK	BK-E197-01	2016-01-07	Penguine Sucker	suction bulb	mobile medical equipment	Mobile medical equipment	Y	Y	Y	neg	neg	neg	neg
Bangladesh	BK	BK-E198	2016-02-07	Basin	Basin	basin/sink	Surfaces near the sink drain	Y	Y	Y	P	neg	neg	neg
Bangladesh	BK	BK-E199	2016-03-07	Labour Table	Labour table	ward furniture/surfaces	Ward furniture/surfaces	Y	Y	Y	neg	neg	neg	neg
Bangladesh	BK	BK-E200	2016-04-07	Basin	Basin	basin/sink	Surfaces near the sink drain	Y	Y	Y	neg	neg	neg	neg
Bangladesh	BK	BK-E200.A	ND	ND	NA			Y	Y	N	neg	NA	NA	NA
Bangladesh	BK	BK-E200.B	ND	ND	NA			Y	Y	Y	neg	neg	neg	neg
Bangladesh	BK	BK-E201	2016-05-07	Baby table	Baby's table	areas/objects around the baby	Patient's Zone	Y	Y	Y	P	neg	neg	neg
Bangladesh	BK	BK-E202	2016-05-07	Labour Table	Labour table	ward furniture/surfaces	Ward furniture/surfaces	Y	Y	Y	P	neg	neg	neg
Bangladesh	BK	BK-E203	2016-06-07	Baby table	Baby's table	areas/objects around the baby	Patient's Zone	Y	Y	Y	neg	neg	neg	neg
Bangladesh	BK	BK-E203-01	2016-01-09	Labour Table	Labour table	ward furniture/surfaces	Ward furniture/surfaces	Y	Y	Y	neg	P	neg	neg
Bangladesh	BK	BK-E204	2016-06-07	Baby Cot	Baby's cot	areas/objects around the baby	Patient's Zone	Y	Y	Y	neg	neg	neg	neg
Bangladesh	BK	BK-E205	2016-07-07	Penguine Sucker	suction bulb	mobile medical equipment	Mobile medical equipment	Y	Y	Y	P	neg	neg	neg
Bangladesh	BK	BK-E206	2016-08-07	Baby table	Baby's table	areas/objects around the baby	Patient's Zone	Y	Y	Y	P	neg	neg	neg
Bangladesh	BK	BK-E207	2016-08-07	Baby Cot	Baby's cot	areas/objects around the baby	Patient's Zone	Y	Y	Y	P	neg	neg	neg
Bangladesh	BK	BK-E207-01	2016-01-10	Labour Table	Labour table	ward furniture/surfaces	Ward furniture/surfaces	Y	Y	Y	neg	neg	neg	neg
Bangladesh	BK	BK-E208	2016-09-07	Baby Cot	Baby's cot	areas/objects around the baby	Patient's Zone	Y	Y	Y	P	neg	neg	neg
Bangladesh	BK	BK-E209	2016-10-07	Penguine Sucker	suction bulb	mobile medical equipment	Mobile medical equipment	Y	Y	Y	neg	neg	neg	neg
Bangladesh	BK	BK-E210	2016-11-07	Baby table	Baby's table	areas/objects around the baby	Patient's Zone	Y	Y	Y	neg	neg	neg	neg
Bangladesh	BK	BK-E211	2016-12-07	Baby table	Baby's table	areas/objects around the baby	Patient's Zone	Y	Y	Y	P	neg	neg	neg
Bangladesh	BK	BK-E212	13/07/2016	Penguine Sucker	suction bulb	mobile medical equipment	Mobile medical equipment	Y	Y	Y	neg	neg	neg	neg
Bangladesh	BK	BK-E213	14/07/2016	Pt. Mattress	Mattress	ward furniture/surfaces	Ward furniture/surfaces	Y	Y	Y	P	neg	neg	neg
Bangladesh	BK	BK-E213-01	2016-01-11	Baby Management Table	Baby's table	areas/objects around the baby	Patient's Zone	Y	Y	Y	neg	neg	neg	neg
Bangladesh	BK	BK-E214	15/07/2016	Towel	Towel			Y	Y	Y	neg	neg	neg	neg
Bangladesh	BK	BK-E214-01	2016-01-12	Labour Table	Labour table	ward furniture/surfaces	Ward furniture/surfaces	Y	Y	Y	neg	neg	neg	neg
Bangladesh	BK	BK-E215	16/07/2016	Labour Table	Labour table	ward furniture/surfaces	Ward furniture/surfaces	Y	Y	Y	neg	neg	neg	neg
Bangladesh	BK	BK-E216	17/07/2016	Pt. Bed	Bed	ward furniture/surfaces	Patient's Zone	Y	Y	Y	neg	neg	neg	neg
Bangladesh	BK	BK-E217	18/07/2016	Basin	Basin	basin/sink	Surfaces near the sink drain	Y	Y	Y	P	neg	neg	neg
Bangladesh	BK	BK-E217-01	2016-01-13	Baby Management Table	Baby's table	areas/objects around the baby	Patient's Zone	Y	Y	Y	neg	neg	neg	neg
Bangladesh	BK	BK-E218	19/07/2016	floor	floor	floor	Ward furniture/surfaces	Y	Y	Y	neg	neg	neg	neg
Bangladesh	BK	BK-E219	2016-07-20	Labour Table	Labour table	ward furniture/surfaces	Ward furniture/surfaces	Y	Y	Y	neg	neg	neg	neg
Bangladesh	BK	BK-E220	21/07/2016	Busket	Basket	ward furniture/surfaces	Ward furniture/surfaces	Y	Y	Y	neg	neg	neg	neg
Bangladesh	BK	BK-E221	22/07/2016	Basin	Basin	basin/sink	Surfaces near the sink drain	Y	Y	Y	neg	neg	neg	neg
Bangladesh	BK	BK-E221-01	2016-01-14	Basin	Basin	basin/sink	Surfaces near the sink drain	Y	Y	Y	P	neg	neg	neg
Bangladesh	BK	BK-E222	23/07/2016	Baby weight machine	Baby weighing scale	weighing scale/measuring tape	Patient's Zone	Y	Y	Y	P	neg	neg	neg
Bangladesh	BK	BK-E223	24/07/2016	basin and baby table	NA			Y	Y	Y	P	neg	neg	neg
Bangladesh	BK	BK-E223-01	2016-01-15	Labour Table	Labour table	ward furniture/surfaces	Ward furniture/surfaces	Y	Y	Y	P	neg	neg	neg
Bangladesh	BK	BK-E224	25/07/2016	Basin and patients locker	NA			Y	Y	Y	P	neg	neg	neg
Bangladesh	BK	BK-E225	26/07/2017	Baby table	Baby's table	areas/objects around the baby	Patient's Zone	Y	Y	Y	P	neg	neg	neg
Bangladesh	BK	BK-E226	27/07/2016	UMbo bag	Ambu bag (bag valve mask) and accessories	medical equipment	Medical equipment	Y	Y	Y	P	neg	neg	neg
Bangladesh	BK	BK-E227	27/07/2016 and 28/07/2016	Patient bed and basin	NA			Y	Y	Y	neg	neg	neg	neg
Bangladesh	BK	BK-E227-01	2016-01-16	Baby Management Table	Baby's table	areas/objects around the baby	Patient's Zone	Y	Y	Y	neg	neg	neg	neg
Bangladesh	BK	BK-E228	29/07/2016	Basin	Basin	basin/sink	Surfaces near the sink drain	Y	Y	Y	P	neg	neg	neg
Bangladesh	BK	BK-E229	30/07/2016	Baby table	Baby's table	areas/objects around the baby	Patient's Zone	Y	Y	Y	P	neg	neg	neg
Bangladesh	BK	BK-E230	31/07/2016	Panguine sucker	suction bulb	mobile medical equipment	Mobile medical equipment	Y	Y	Y	neg	neg	neg	neg
Bangladesh	BK	BK-E231	2016-01-08	Basin	Basin	basin/sink	Surfaces near the sink drain	Y	Y	Y	P	neg	neg	neg
Bangladesh	BK	BK-E232	2016-08-02	Panguine sucker	suction bulb	mobile medical equipment	Mobile medical equipment	Y	Y	Y	neg	neg	neg	neg
Bangladesh	BK	BK-E232-01	2016-01-18	Baby Management Table	Baby's table	areas/objects around the baby	Patient's Zone	Y	Y	Y	neg	neg	neg	neg
Bangladesh	BK	BK-E233	2016-08-03	Site Busket	Basket	ward furniture/surfaces	Ward furniture/surfaces	Y	Y	Y	neg	neg	neg	neg
Bangladesh	BK	BK-E234	2016-08-04	Patient's bed	Bed	ward furniture/surfaces	Patient's Zone	Y	Y	Y	neg	neg	neg	neg
Bangladesh	BK	BK-E235	2016-08-05	Patient's bed	Bed	ward furniture/surfaces	Patient's Zone	Y	Y	Y	neg	neg	neg	neg
Bangladesh	BK	BK-E235-01	2016-01-19	Penguine Sucker	suction bulb	mobile medical equipment	Mobile medical equipment	Y	Y	Y	neg	P	neg	neg
Bangladesh	BK	BK-E236	2016-08-07	Weight machine	weighing scale	weighing scale/measuring tape	Patient's Zone	Y	Y	Y	P	neg	neg	neg
Bangladesh	BK	BK-E237	2016-08-07	Bed	Bed	ward furniture/surfaces	Patient's Zone	Y	Y	Y	neg	neg	neg	neg
Bangladesh	BK	BK-E238	2016-08-08	Floor	floor	floor	Ward furniture/surfaces	Y	Y	Y	neg	neg	neg	neg
Bangladesh	BK	BK-E238-01	2016-01-20	Labour Table	Labour table	ward furniture/surfaces	Ward furniture/surfaces	Y	Y	Y	P	neg	neg	neg
Bangladesh	BK	BK-E239	2016-09-08	Besin	Basin	basin/sink	Surfaces near the sink drain	Y	Y	Y	neg	neg	neg	neg
Bangladesh	BK	BK-E240	2016-10-08	Labour Table	Labour table	ward furniture/surfaces	Ward furniture/surfaces	Y	Y	Y	P	neg	neg	neg
Bangladesh	BK	BK-E241	2016-08-11	Patient's bed	Bed	ward furniture/surfaces	Patient's Zone	Y	Y	Y	P	neg	neg	neg
Bangladesh	BK	BK-E242	2016-08-11	Baby tray	baby tray	mobile medical equipment	Mobile medical equipment	Y	Y	Y	P	neg	neg	neg
Bangladesh	BK	BK-E243	2016-08-12	Oxygen tube	Oxygen tube	Oxygen therapy	Mobile medical equipment	Y	Y	Y	P	neg	neg	neg
Bangladesh	BK	BK-E243-01	2016-01-21	Penguine Sucker	suction bulb	mobile medical equipment	Mobile medical equipment	Y	Y	Y	P	neg	neg	neg
Bangladesh	BK	BK-E243-02	2016-01-22	Penguine Sucker	suction bulb	mobile medical equipment	Mobile medical equipment	Y	Y	Y	P	neg	neg	neg
Bangladesh	BK	BK-E244	2016-08-12	Basin	Basin	basin/sink	Surfaces near the sink drain	Y	Y	Y	neg	neg	neg	neg
Bangladesh	BK	BK-E245	13/08/2016	Bed relling	Bed	ward furniture/surfaces	Patient's Zone	Y	Y	Y	P	neg	neg	neg
Bangladesh	BK	BK-E245-01	2016-01-23	Baby Management Table	Baby's table	areas/objects around the baby	Patient's Zone	Y	Y	Y	neg	neg	neg	neg
Bangladesh	BK	BK-E246	14/08/2016	Sucker tube	suction tube	mobile medical equipment	Mobile medical equipment	Y	Y	Y	P	neg	neg	neg
Bangladesh	BK	BK-E247	15/08/2016	Floor	floor	floor	Ward furniture/surfaces	Y	Y	Y	neg	neg	neg	neg
Bangladesh	BK	BK-E248	16/08/2016	Basket	Basket	ward furniture/surfaces	Ward furniture/surfaces	Y	Y	Y	neg	neg	neg	neg
Bangladesh	BK	BK-E249	18/08/2016	Floor	floor	floor	Ward furniture/surfaces	Y	Y	Y	P	neg	neg	neg
Bangladesh	BK	BK-E250	18/08/2016	Bed	Bed	ward furniture/surfaces	Patient's Zone	Y	Y	Y	P	neg	neg	neg
Bangladesh	BK	BK-E251	19/08/2016	Baby Cord	umbilical cord			Y	Y	Y	neg	neg	neg	neg
Bangladesh	BK	BK-E251-01	2016-01-24	Baby Management Table	Baby's table	areas/objects around the baby	Patient's Zone	Y	Y	Y	neg	neg	neg	neg
Bangladesh	BK	BK-E252	20/08/2016	Basin	Basin	basin/sink	Surfaces near the sink drain	Y	Y	Y	P	neg	neg	neg
Bangladesh	BK	BK-E253	21/08/2016	Patient bed	Bed	ward furniture/surfaces	Patient's Zone	Y	Y	Y	P	neg	neg	neg
Bangladesh	BK	BK-E254	22/08/2016	Baby Cord	umbilical cord			Y	Y	Y	neg	neg	neg	neg
Bangladesh	BK	BK-E255	23/08/2016	Weight machine	weighing scale	weighing scale/measuring tape	Patient's Zone	Y	Y	Y	P	neg	neg	neg
Bangladesh	BK	BK-E256	24/08/2016	Patient Matress	Mattress	ward furniture/surfaces	Ward furniture/surfaces	Y	Y	Y	P	neg	neg	neg
Bangladesh	BK	BK-E256-01	2016-01-25	Labour Table	Labour table	ward furniture/surfaces	Ward furniture/surfaces	Y	Y	Y	neg	neg	neg	neg
Bangladesh	BK	BK-E257	25/08/2016	Basin	Basin	basin/sink	Surfaces near the sink drain	Y	Y	Y	neg	neg	neg	neg
Bangladesh	BK	BK-E258	26/08/2016	Baby Table	Baby's table	areas/objects around the baby	Patient's Zone	Y	Y	Y	neg	neg	neg	neg
Bangladesh	BK	BK-E259	27/08/2016	Weight machine	weighing scale	weighing scale/measuring tape	Patient's Zone	Y	Y	Y	neg	neg	neg	neg
Bangladesh	BK	BK-E260	28/08/2016	Panguine sucker	suction bulb	mobile medical equipment	Mobile medical equipment	Y	Y	Y	neg	neg	neg	neg
Bangladesh	BK	BK-E260-01	2016-01-26	Baby Management Table	Baby's table	areas/objects around the baby	Patient's Zone	Y	Y	Y	neg	neg	neg	neg
Bangladesh	BK	BK-E261	29/08/2016	Floor	floor	floor	Ward furniture/surfaces	Y	Y	Y	neg	neg	neg	neg
Bangladesh	BK	BK-E262	30/08/2016	Baby Table	Baby's table	areas/objects around the baby	Patient's Zone	Y	Y	Y	neg	neg	neg	neg
Bangladesh	BK	BK-E262-01	2016-01-27	Penguine Sucker	suction bulb	mobile medical equipment	Mobile medical equipment	Y	Y	Y	P	neg	neg	neg
Bangladesh	BK	BK-E263	31/08/2016	Basin	Basin	basin/sink	Surfaces near the sink drain	Y	Y	Y	neg	neg	neg	neg
Bangladesh	BK	BK-E263-01	2016-01-28	Labour Table	Labour table	ward furniture/surfaces	Ward furniture/surfaces	Y	Y	Y	neg	neg	neg	neg
Bangladesh	BK	BK-E266-01	2016-01-29	Baby Management Table	Baby's table	areas/objects around the baby	Patient's Zone	Y	Y	Y	neg	neg	neg	neg
Bangladesh	BK	BK-E269-01	2016-09-04					Y	Y	Y	neg	neg	neg	neg
Bangladesh	BK	BK-E271-01	2016-09-06					Y	Y	Y	neg	P	neg	neg
Bangladesh	BK	BK-E271-02	2016-09-06					Y	Y	Y	neg	neg	neg	neg
Bangladesh	BK	BK-E275-01	2016-09-09					Y	Y	Y	P	neg	neg	neg
Bangladesh	BK	BK-E276-01	2016-09-09					Y	Y	Y	P	neg	neg	neg
Bangladesh	BK	BK-E280-01	2016-02-04	Penguine Sucker	suction bulb	mobile medical equipment	Mobile medical equipment	Y	Y	Y	neg	neg	neg	neg
Bangladesh	BK	BK-E284-01	2016-02-06	Baby tube	baby tube	mobile medical equipment	Mobile medical equipment	Y	Y	Y	neg	neg	neg	neg
Bangladesh	BK	BK-E286-01	2016-09-18					Y	Y	Y	neg	neg	neg	neg
Bangladesh	BK	BK-E287-01	2016-02-08	Baby tube	baby tube	mobile medical equipment	Mobile medical equipment	Y	Y	Y	neg	neg	neg	neg
Bangladesh	BK	BK-E290	2016-09-21					Y	Y	Y	ND	neg	neg	neg
Bangladesh	BK	BK-E291	2016-09-21					Y	Y	Y	ND	P	neg	neg
Bangladesh	BK	BK-E291-01	2016-02-10	Baby tube	baby tube	mobile medical equipment	Mobile medical equipment	Y	Y	Y	neg	neg	neg	neg
Bangladesh	BK	BK-E294	2016-09-24					Y	Y	Y	ND	neg	neg	neg
Bangladesh	BK	BK-E294-01	2016-02-11	Labour Table	Labour table	ward furniture/surfaces	Ward furniture/surfaces	Y	Y	Y	neg	neg	neg	neg
Bangladesh	BK	BK-E295-01	2016-02-12	Site Labour Table	Labour table	ward furniture/surfaces	Ward furniture/surfaces	Y	Y	Y	P	neg	neg	neg
Bangladesh	BK	BK-E296	2016-09-25					Y	Y	Y	ND	neg	neg	neg
Bangladesh	BK	BK-E297	2016-09-26					Y	Y	Y	ND	neg	neg	neg
Bangladesh	BK	BK-E298	2016-09-26					Y	Y	Y	ND	neg	neg	neg
Bangladesh	BK	BK-E298-01	2016-02-13	Site baby tube	baby tube	mobile medical equipment	Mobile medical equipment	Y	Y	Y	neg	neg	neg	neg
Bangladesh	BK	BK-E299	2016-09-27					Y	Y	Y	ND	neg	neg	neg
Bangladesh	BK	BK-E300	2016-09-28					Y	Y	Y	ND	P	neg	neg
Bangladesh	BK	BK-E301	2016-09-28					Y	Y	Y	ND	neg	neg	neg
Bangladesh	BK	BK-E301-01	2016-02-14	Baby tube	baby tube	mobile medical equipment	Mobile medical equipment	Y	Y	Y	P	neg	neg	neg
Bangladesh	BK	BK-E302	2016-09-30					Y	Y	Y	ND	neg	neg	neg
Bangladesh	BK	BK-E302-01	2016-02-15	Labour Table	Labour table	ward furniture/surfaces	Ward furniture/surfaces	Y	Y	Y	P	neg	neg	neg
Bangladesh	BK	BK-E303	2016-09-30					Y	Y	Y	ND	P	neg	neg
Bangladesh	BK	BK-E304	2016-10-02					Y	Y	Y	ND	neg	neg	neg
Bangladesh	BK	BK-E304-01	2016-02-16	Site Labour Table	Labour table	ward furniture/surfaces	Ward furniture/surfaces	Y	Y	Y	neg	neg	neg	neg
Bangladesh	BK	BK-E306	2016-10-04					Y	Y	Y	ND	neg	neg	neg
Bangladesh	BK	BK-E307	2016-10-05					Y	Y	Y	ND	neg	neg	neg
Bangladesh	BK	BK-E307-01	2016-02-17	Penguine Sucker	suction bulb	mobile medical equipment	Mobile medical equipment	Y	Y	Y	neg	neg	neg	neg
Bangladesh	BK	BK-E308-01	2016-02-18	Labour Table	Labour table	ward furniture/surfaces	Ward furniture/surfaces	Y	Y	Y	neg	P	neg	neg
Bangladesh	BK	BK-E309	2016-10-06					Y	Y	Y	ND	neg	neg	neg
Bangladesh	BK	BK-E310	2016-10-07					Y	Y	Y	ND	neg	neg	neg
Bangladesh	BK	BK-E310-01	2016-02-19	Baby tube	baby tube	mobile medical equipment	Mobile medical equipment	Y	Y	Y	neg	neg	neg	neg
Bangladesh	BK	BK-E311	2016-10-07					Y	Y	Y	ND	P	neg	neg
Bangladesh	BK	BK-E312	2016-10-08					Y	Y	Y	ND	neg	neg	neg
Bangladesh	BK	BK-E312-01	2016-02-12	Labour Table	Labour table	ward furniture/surfaces	Ward furniture/surfaces	Y	Y	Y	neg	P	neg	neg
Bangladesh	BK	BK-E313	2016-10-09					Y	Y	Y	ND	P	neg	neg
Bangladesh	BK	BK-E314-01	2016-02-21	Penguine Sucker	suction bulb	mobile medical equipment	Mobile medical equipment	Y	Y	Y	neg	neg	neg	neg
Bangladesh	BK	BK-E316-01	2016-02-22	Baby table	Baby's table	areas/objects around the baby	Patient's Zone	Y	Y	Y	neg	neg	neg	neg
Bangladesh	BK	BK-E318-01	2016-02-23	Baby Tray	baby tray	mobile medical equipment	Mobile medical equipment	Y	Y	Y	neg	neg	neg	neg
Bangladesh	BK	BK-E319	2016-10-14					Y	Y	Y	ND	neg	neg	neg
Bangladesh	BK	BK-E321-01	2016-02-24	Baby table	Baby's table	areas/objects around the baby	Patient's Zone	Y	Y	Y	neg	neg	neg	neg
Bangladesh	BK	BK-E324	2016-10-18					Y	Y	N	ND	NA	NA	NA
Bangladesh	BK	BK-E326-01	2016-02-25	Labour Table	Labour table	ward furniture/surfaces	Ward furniture/surfaces	Y	Y	Y	neg	P	neg	neg
Bangladesh	BK	BK-E326-02	2016-02-26	Basin	Basin	basin/sink	Surfaces near the sink drain	Y	Y	Y	P	P	neg	neg
Bangladesh	BK	BK-E327-01	2016-02-27	Baby table	Baby's table	areas/objects around the baby	Patient's Zone	Y	Y	Y	neg	P	neg	neg
Bangladesh	BK	BK-E328-01	2016-02-28	Penguine Sucker	suction bulb	mobile medical equipment	Mobile medical equipment	Y	Y	Y	neg	neg	neg	neg
Bangladesh	BK	BK-E329	2016-10-23					Y	Y	Y	ND	neg	neg	neg
Bangladesh	BK	BK-E33-01	2015-11-28	Side- Labour Table	Labour table	ward furniture/surfaces	Ward furniture/surfaces	Y	Y	Y	neg	neg	neg	neg
Bangladesh	BK	BK-E33-02	2016-11-28	Side Baby Management Table	Baby's table	areas/objects around the baby	Patient's Zone	Y	Y	Y	neg	neg	neg	neg
Bangladesh	BK	BK-E330-01	2016-02-29	Baby table	Baby's table	areas/objects around the baby	Patient's Zone	Y	Y	Y	neg	P	neg	neg
Bangladesh	BK	BK-E331	2016-10-25					Y	Y	Y	ND	neg	neg	neg
Bangladesh	BK	BK-E332	2016-10-25					Y	Y	Y	ND	P	neg	neg
Bangladesh	BK	BK-E333	2016-10-25					Y	Y	Y	ND	neg	neg	neg
Bangladesh	BK	BK-E334	2016-10-27					Y	Y	Y	ND	neg	neg	neg
Bangladesh	BK	BK-E335-01	2016-03-01	Baby table	Baby's table	areas/objects around the baby	Patient's Zone	Y	Y	Y	neg	P	neg	neg
Bangladesh	BK	BK-E336-01	2016-03-02	Labour Table	Labour table	ward furniture/surfaces	Ward furniture/surfaces	Y	Y	Y	neg	neg	neg	neg
Bangladesh	BK	BK-E337	2016-10-30					Y	Y	Y	ND	neg	neg	neg
Bangladesh	BK	BK-E338-01	2016-03-03	Penguine Sucker	suction bulb	mobile medical equipment	Mobile medical equipment	Y	Y	Y	neg	P	neg	neg
Bangladesh	BK	BK-E339	2016-10-31					Y	Y	Y	ND	neg	neg	neg
Bangladesh	BK	BK-E339-01	2016-03-04	Baby Tray	baby tray	mobile medical equipment	Mobile medical equipment	Y	Y	Y	neg	neg	neg	neg
Bangladesh	BK	BK-E340	2016-11-01					Y	Y	Y	ND	neg	neg	neg
Bangladesh	BK	BK-E341-01	2016-03-05	Baby Table	Baby's table	areas/objects around the baby	Patient's Zone	Y	Y	Y	neg	neg	neg	neg
Bangladesh	BK	BK-E342	2016-11-02					Y	Y	Y	ND	neg	neg	neg
Bangladesh	BK	BK-E342-01	2016-03-06	Baby Table	Baby's table	areas/objects around the baby	Patient's Zone	Y	Y	Y	neg	P	neg	neg
Bangladesh	BK	BK-E343	2016-11-03					Y	Y	Y	ND	neg	neg	neg
Bangladesh	BK	BK-E343-01	2016-03-06	Labour Table	Labour table	ward furniture/surfaces	Ward furniture/surfaces	Y	Y	Y	P	P	neg	neg
Bangladesh	BK	BK-E343-02	2016-03-07	Labour Table	Labour table	ward furniture/surfaces	Ward furniture/surfaces	Y	Y	Y	P	neg	neg	neg
Bangladesh	BK	BK-E344	2016-11-04					Y	Y	Y	ND	neg	neg	neg
Bangladesh	BK	BK-E344-01	2016-03-08	Labour Table	Labour table	ward furniture/surfaces	Ward furniture/surfaces	Y	Y	Y	neg	P	neg	neg
Bangladesh	BK	BK-E345	2016-11-03					Y	Y	Y	ND	neg	neg	neg
Bangladesh	BK	BK-E345-01	2016-03-09	Baby Table	Baby's table	areas/objects around the baby	Patient's Zone	Y	Y	Y	neg	neg	neg	neg
Bangladesh	BK	BK-E346-01	2016-03-10	Penguine Sucker	suction bulb	mobile medical equipment	Mobile medical equipment	Y	Y	Y	neg	neg	neg	neg
Bangladesh	BK	BK-E348	2016-11-07					Y	Y	Y	ND	neg	neg	neg
Bangladesh	BK	BK-E349	2016-11-07					Y	Y	Y	ND	neg	neg	neg
Bangladesh	BK	BK-E350	2016-11-08					Y	Y	Y	ND	neg	neg	neg
Bangladesh	BK	BK-E350-01	2016-03-11	Labour Table	Labour table	ward furniture/surfaces	Ward furniture/surfaces	Y	Y	Y	neg	neg	neg	neg
Bangladesh	BK	BK-E351	2016-11-09					Y	Y	Y	ND	neg	neg	neg
Bangladesh	BK	BK-E352	2016-11-10					Y	Y	Y	ND	neg	neg	neg
Bangladesh	BK	BK-E352-01	2016-03-12	Baby Table	Baby's table	areas/objects around the baby	Patient's Zone	Y	Y	Y	P	neg	neg	neg
Bangladesh	BK	BK-E353	2016-11-11					Y	Y	Y	ND	neg	neg	neg
Bangladesh	BK	BK-E354	2016-11-11					Y	Y	Y	ND	neg	neg	neg
Bangladesh	BK	BK-E354-01	2016-03-13	Penguine Sucker	suction bulb	mobile medical equipment	Mobile medical equipment	Y	Y	Y	P	neg	neg	neg
Bangladesh	BK	BK-E355	2016-11-13					Y	Y	Y	ND	neg	neg	neg
Bangladesh	BK	BK-E355-01	2016-03-14	Basin	Basin	basin/sink	Surfaces near the sink drain	Y	Y	Y	neg	neg	neg	neg
Bangladesh	BK	BK-E356	2016-11-13					Y	Y	Y	ND	P	neg	neg
Bangladesh	BK	BK-E356-01	2016-03-15	Penguine Sucker	suction bulb	mobile medical equipment	Mobile medical equipment	Y	Y	Y	neg	neg	neg	neg
Bangladesh	BK	BK-E357	2016-11-15					Y	Y	Y	ND	neg	neg	neg
Bangladesh	BK	BK-E357-01	2016-03-16	Baby Table	Baby's table	areas/objects around the baby	Patient's Zone	Y	Y	Y	neg	neg	neg	neg
Bangladesh	BK	BK-E358	2016-11-15					Y	Y	N	ND	NA	NA	NA
Bangladesh	BK	BK-E359	2016-11-16					Y	Y	Y	ND	P	neg	neg
Bangladesh	BK	BK-E360	2016-11-17					Y	Y	Y	ND	neg	neg	neg
Bangladesh	BK	BK-E361	2016-11-18					Y	Y	Y	ND	neg	neg	neg
Bangladesh	BK	BK-E361-01	2016-03-17	Labour Table	Labour table	ward furniture/surfaces	Ward furniture/surfaces	Y	Y	Y	neg	P	neg	neg
Bangladesh	BK	BK-E362	2016-11-20					Y	Y	Y	ND	neg	neg	neg
Bangladesh	BK	BK-E362-01	2016-03-18	Basin	Basin	basin/sink	Surfaces near the sink drain	Y	Y	Y	neg	neg	neg	neg
Bangladesh	BK	BK-E363	2016-11-21					Y	Y	Y	ND	P	neg	neg
Bangladesh	BK	BK-E364	2016-10-22					Y	Y	Y	ND	neg	neg	neg
Bangladesh	BK	BK-E364-01	2016-03-19	Labour Table	Labour table	ward furniture/surfaces	Ward furniture/surfaces	Y	Y	Y	neg	neg	neg	neg
Bangladesh	BK	BK-E366	2016-10-22					Y	Y	Y	ND	neg	neg	neg
Bangladesh	BK	BK-E368	2016-11-24					Y	Y	Y	ND	neg	neg	neg
Bangladesh	BK	BK-E368-01	2016-03-20	Baby Table	Baby's table	areas/objects around the baby	Patient's Zone	Y	Y	Y	P	neg	neg	neg
Bangladesh	BK	BK-E372-01	2016-03-21	Labour Table	Labour table	ward furniture/surfaces	Ward furniture/surfaces	Y	Y	Y	neg	neg	neg	neg
Bangladesh	BK	BK-E374	2016-11-29					Y	Y	Y	ND	P	neg	neg
Bangladesh	BK	BK-E375	2016-11-30					Y	Y	Y	ND	P	neg	neg
Bangladesh	BK	BK-E375-01	2016-03-22	Baby tray	baby tray	mobile medical equipment	Mobile medical equipment	Y	Y	Y	neg	neg	neg	neg
Bangladesh	BK	BK-E375-02	2016-03-23	Baby Table	Baby's table	areas/objects around the baby	Patient's Zone	Y	Y	Y	neg	P	neg	neg
Bangladesh	BK	BK-E377-01	2016-03-24	Basin	Basin	basin/sink	Surfaces near the sink drain	Y	Y	Y	neg	P	neg	neg
Bangladesh	BK	BK-E381	2016-12-05					Y	Y	Y	ND	P	neg	neg
Bangladesh	BK	BK-E384-01	2016-03-25	Penguine Sucker	suction bulb	mobile medical equipment	Mobile medical equipment	Y	Y	Y	neg	neg	neg	neg
Bangladesh	BK	BK-E387-01	2016-03-26	Labour Table	Labour table	ward furniture/surfaces	Ward furniture/surfaces	Y	Y	Y	neg	P	neg	neg
Bangladesh	BK	BK-E388-01	2016-03-27	Labour Table	Labour table	ward furniture/surfaces	Ward furniture/surfaces	Y	Y	Y	neg	neg	neg	neg
Bangladesh	BK	BK-E389	2016-12-13					Y	Y	Y	ND	neg	neg	neg
Bangladesh	BK	BK-E389-01	2016-03-28	Baby Table	Baby's table	areas/objects around the baby	Patient's Zone	Y	Y	Y	neg	neg	neg	neg
Bangladesh	BK	BK-E390-01	2016-03-29	Labour Table	Labour table	ward furniture/surfaces	Ward furniture/surfaces	Y	Y	Y	neg	neg	neg	neg
Bangladesh	BK	BK-E391-01	2016-03-30	Baby Table	Baby's table	areas/objects around the baby	Patient's Zone	Y	Y	Y	neg	neg	neg	neg
Bangladesh	BK	BK-E392	2016-12-15					Y	Y	Y	ND	P	neg	neg
Bangladesh	BK	BK-E393	2016-12-15					Y	Y	Y	ND	P	neg	neg
Bangladesh	BK	BK-E393-01	2016-03-31	Penguine Sucker	suction bulb	mobile medical equipment	Mobile medical equipment	Y	Y	Y	neg	neg	neg	neg
Bangladesh	BK	BK-E394	2016-12-17					Y	Y	Y	ND	P	neg	neg
Bangladesh	BK	BK-E395	2016-12-17					Y	Y	Y	ND	neg	neg	neg
Bangladesh	BK	BK-E396	2016-12-18					Y	Y	Y	ND	P	neg	neg
Bangladesh	BK	BK-E398	2016-12-20					Y	Y	Y	ND	neg	neg	neg
Bangladesh	BK	BK-E399	2016-12-20					Y	Y	Y	ND	P	neg	neg
Bangladesh	BK	BK-E403	2016-12-24					Y	Y	Y	ND	P	neg	neg
Bangladesh	BK	BK-E404	2016-12-26					Y	Y	Y	ND	P	neg	neg
Bangladesh	BK	BK-E405	2016-12-26					Y	Y	Y	ND	P	neg	neg
Bangladesh	BK	BK-E406	2016-12-28					Y	Y	Y	ND	P	neg	neg
Bangladesh	BK	BK-E407	2016-12-29					Y	Y	Y	ND	neg	neg	neg
Bangladesh	BK	BK-E408	2016-12-30					Y	Y	Y	ND	P	neg	neg
Bangladesh	BK	BK-E411	2017-01-01					Y	Y	Y	ND	P	neg	neg
Bangladesh	BK	BK-E413	2017-01-03					Y	Y	Y	ND	neg	neg	neg
Bangladesh	BK	BK-E414	2017-01-04					Y	Y	Y	ND	P	neg	neg
Bangladesh	BK	BK-E417	2017-01-07					N	N	N	NA	NA	NA	NA
Bangladesh	BK	BK-E420	2017-01-09					N	N	N	NA	NA	NA	NA
Bangladesh	BK	BK-E427	2017-01-15					N	N	N	NA	NA	NA	NA
Bangladesh	BK	BK-E428	2017-01-15					N	N	N	NA	NA	NA	NA
Bangladesh	BK	BK-E429	2017-01-17					Y	Y	Y	ND	neg	neg	neg
Bangladesh	BK	BK-E435	2017-01-24					N	N	N	NA	NA	NA	NA
Bangladesh	BK	BK-E437	2017-01-25					Y	N	N	NA	NA	NA	NA
Bangladesh	BK	BK-E438	2017-01-27					N	N	N	NA	NA	NA	NA
Bangladesh	BK	BK-E440	2017-01-29					Y	Y	Y	ND	neg	neg	neg
Bangladesh	BK	BK-E441	2017-01-29					N	N	N	NA	NA	NA	NA
Bangladesh	BK	BK-E442	2017-02-01					N	N	N	NA	NA	NA	NA
Bangladesh	BK	BK-E443	2017-02-02					Y	Y	Y	ND	neg	neg	neg
Bangladesh	BK	BK-E444	2017-02-02					Y	N	N	NA	NA	NA	NA
Bangladesh	BK	BK-E445	2017-02-04					N	N	N	NA	NA	NA	NA
Bangladesh	BK	BK-E447	2017-02-05					N	N	N	NA	NA	NA	NA
Bangladesh	BK	BK-E448	2017-02-06					Y	Y	Y	ND	P	neg	neg
Bangladesh	BK	BK-E449	2017-02-06					Y	Y	Y	ND	neg	neg	neg
Bangladesh	BK	BK-E450	2017-02-06					N	N	N	NA	NA	NA	NA
Bangladesh	BK	BK-E451	2017-02-08					Y	Y	Y	ND	neg	neg	neg
Bangladesh	BK	BK-E452	2017-02-09					Y	Y	Y	ND	neg	neg	neg
Bangladesh	BK	BK-E453	2017-02-09					Y	Y	Y	ND	neg	neg	neg
Bangladesh	BK	BK-E455	2017-02-12					N	N	N	NA	NA	NA	NA
Bangladesh	BK	BK-E456	2017-02-13					Y	Y	Y	ND	neg	neg	neg
Bangladesh	BK	BK-E457	2017-02-13					Y	Y	N	ND	NA	NA	NA
Bangladesh	BK	BK-E458	2017-02-14					Y	N	N	NA	NA	NA	NA
Bangladesh	BK	BK-E459	2017-02-16					N	N	N	NA	NA	NA	NA
Bangladesh	BK	BK-E460	2017-03-15					Y	N	N	NA	NA	NA	NA
Bangladesh	BK	BK-E461	2017-03-15					Y	Y	Y	ND	neg	neg	neg
Bangladesh	BK	BK-E462	2017-03-16					Y	Y	Y	ND	neg	neg	neg
Bangladesh	BK	BK-E464	2017-03-18					Y	Y	Y	ND	neg	neg	neg
Bangladesh	BK	BK-E465	2017-03-18					Y	Y	Y	ND	P	neg	neg
Bangladesh	BK	BK-E466	2017-03-18					Y	Y	Y	ND	P	neg	neg
Bangladesh	BK	BK-E467	2017-03-20					Y	Y	N	ND	NA	NA	NA
Bangladesh	BK	BK-E469	2017-03-21					Y	Y	Y	ND	neg	neg	neg
Bangladesh	BK	BK-E47-001	2015-11-30	Labour Table	Labour table	ward furniture/surfaces	Ward furniture/surfaces	Y	Y	Y	neg	neg	neg	neg
Bangladesh	BK	BK-E470	2017-03-22					N	N	N	NA	NA	NA	NA
Bangladesh	BK	BK-E471	2017-03-23					Y	Y	N	ND	NA	NA	NA
Bangladesh	BK	BK-E472	2017-03-23					Y	Y	Y	ND	neg	neg	neg
Bangladesh	BK	BK-E473	2017-03-25					N	N	N	NA	NA	NA	NA
Bangladesh	BK	BK-E474	2017-03-25					Y	Y	Y	ND	neg	neg	neg
Bangladesh	BK	BK-E475	2017-03-27					N	N	N	NA	NA	NA	NA
Bangladesh	BK	BK-E476	2017-03-27					Y	Y	Y	ND	neg	neg	neg
Bangladesh	BK	BK-E478	2017-03-29					Y	Y	Y	ND	neg	neg	neg
Bangladesh	BK	BK-E480	2017-03-31					Y	Y	Y	ND	neg	neg	neg
Bangladesh	BK	BK-E481	2017-03-31					Y	Y	Y	ND	neg	neg	neg
Bangladesh	BK	BK-E484	2017-04-04					Y	Y	Y	ND	neg	neg	neg
Bangladesh	BK	BK-E486	2017-04-05					Y	Y	Y	ND	neg	neg	neg
Bangladesh	BK	BK-E490	2017-04-09					Y	Y	Y	ND	neg	neg	neg
Bangladesh	BK	BK-E491	2017-04-09					Y	Y	Y	ND	neg	neg	neg
Bangladesh	BK	BK-E492	2017-04-10					Y	Y	Y	ND	P	neg	neg
Bangladesh	BK	BK-E494	2017-04-11					Y	Y	Y	ND	neg	neg	neg
Bangladesh	BK	BK-E496	2017-04-12					Y	Y	Y	ND	neg	neg	neg
Bangladesh	BK	BK-E50-001	2015-12-02	Baby Management Table	Baby's table	areas/objects around the baby	Patient's Zone	Y	Y	Y	neg	neg	neg	neg
Bangladesh	BK	BK-E504	2017-04-20					Y	Y	Y	ND	P	neg	neg
Bangladesh	BK	BK-E505	2017-04-21					Y	Y	Y	ND	neg	neg	neg
Bangladesh	BK	BK-E506	2017-04-21					Y	Y	Y	ND	P	neg	neg
Bangladesh	BK	BK-E508	2017-04-24					Y	Y	Y	ND	neg	neg	neg
Bangladesh	BK	BK-E511	2017-04-26					Y	Y	Y	ND	neg	neg	neg
Bangladesh	BK	BK-E512	2017-04-27					Y	Y	Y	ND	neg	neg	neg
Bangladesh	BK	BK-E513	2017-04-28					Y	Y	Y	ND	neg	neg	neg
Bangladesh	BK	BK-E515	2017-04-29					Y	Y	Y	ND	P	neg	neg
Bangladesh	BK	BK-E516	2017-05-01					Y	Y	Y	ND	neg	neg	neg
Bangladesh	BK	BK-E517	2017-05-02					Y	Y	Y	ND	neg	neg	neg
Bangladesh	BK	BK-E518	2017-05-03					Y	Y	N	ND	NA	NA	NA
Bangladesh	BK	BK-E519	2017-05-03					Y	Y	Y	ND	neg	neg	neg
Bangladesh	BK	BK-E520	2017-05-05					Y	Y	Y	ND	neg	neg	neg
Bangladesh	BK	BK-E521	2017-05-06					Y	Y	N	ND	NA	NA	NA
Bangladesh	BK	BK-E522	2017-05-07					Y	Y	Y	ND	neg	neg	neg
Bangladesh	BK	BK-E523	2017-05-07					Y	Y	Y	ND	neg	neg	neg
Bangladesh	BK	BK-E524	2017-05-07					Y	Y	Y	ND	neg	neg	neg
Bangladesh	BK	BK-E525	2017-05-08					Y	Y	Y	ND	P	neg	neg
Bangladesh	BK	BK-E526	2017-05-09					Y	Y	Y	ND	neg	neg	neg
Bangladesh	BK	BK-E527	2017-05-09					Y	Y	N	ND	NA	NA	NA
Bangladesh	BK	BK-E528	2017-05-10					Y	Y	Y	ND	neg	neg	neg
Bangladesh	BK	BK-E529	2017-05-10					Y	Y	Y	ND	neg	neg	neg
Bangladesh	BK	BK-E53-001	2015-12-03	Penguine Sucker	suction bulb	mobile medical equipment	Mobile medical equipment	Y	Y	Y	neg	neg	neg	neg
Bangladesh	BK	BK-E530	2017-05-10					Y	Y	Y	ND	neg	neg	neg
Bangladesh	BK	BK-E531	2017-05-12					Y	Y	Y	ND	P	neg	neg
Bangladesh	BK	BK-E533	2017-05-14					Y	Y	Y	ND	P	neg	neg
Bangladesh	BK	BK-E535	2017-05-15					Y	Y	Y	neg	neg	neg	neg
Bangladesh	BK	BK-E536	2017-05-17					Y	Y	Y	ND	neg	neg	neg
Bangladesh	BK	BK-E537	2017-05-18					Y	Y	N	ND	NA	NA	NA
Bangladesh	BK	BK-E538	2017-05-18					Y	Y	Y	ND	neg	neg	neg
Bangladesh	BK	BK-E540	2017-05-20					Y	Y	Y	ND	P	neg	neg
Bangladesh	BK	BK-E541	2017-05-21					N	N	N	NA	NA	NA	NA
Bangladesh	BK	BK-E542	2017-05-22					Y	Y	Y	ND	neg	neg	neg
Bangladesh	BK	BK-E543	2017-05-23					Y	Y	Y	ND	neg	neg	neg
Bangladesh	BK	BK-E544	2017-05-23					Y	Y	Y	ND	neg	neg	neg
Bangladesh	BK	BK-E545	2017-05-24					Y	Y	Y	ND	P	neg	neg
Bangladesh	BK	BK-E546	2017-05-24					Y	Y	Y	ND	neg	neg	neg
Bangladesh	BK	BK-E547	2017-05-26					Y	Y	Y	ND	neg	neg	neg
Bangladesh	BK	BK-E548	2017-05-27					Y	Y	Y	ND	neg	neg	neg
Bangladesh	BK	BK-E549	2017-05-27					N	N	N	NA	NA	NA	NA
Bangladesh	BK	BK-E550	2017-05-28					Y	Y	Y	ND	P	neg	neg
Bangladesh	BK	BK-E551	2017-05-29					Y	Y	Y	ND	P	neg	neg
Bangladesh	BK	BK-E553	2017-05-30					Y	Y	Y	ND	P	neg	neg
Bangladesh	BK	BK-E554	2017-05-31					Y	Y	Y	ND	P	neg	neg
Bangladesh	BK	BK-E555	2017-05-31					Y	Y	Y	ND	neg	neg	neg
Bangladesh	BK	BK-E556	2017-06-01					Y	Y	Y	ND	P	neg	neg
Bangladesh	BK	BK-E557	2017-06-01					Y	Y	Y	ND	P	neg	neg
Bangladesh	BK	BK-E558	2017-06-01					Y	Y	Y	ND	neg	neg	neg
Bangladesh	BK	BK-E559	2017-06-01					Y	Y	Y	ND	P	neg	neg
Bangladesh	BK	BK-E560	2017-06-03					Y	Y	Y	ND	P	neg	neg
Bangladesh	BK	BK-E561	2017-06-03					Y	Y	Y	ND	neg	neg	neg
Bangladesh	BK	BK-E562	2017-06-04					Y	Y	Y	ND	P	neg	neg
Bangladesh	BK	BK-E563	2017-06-04					Y	Y	Y	ND	P	neg	neg
Bangladesh	BK	BK-E564	2017-06-05					Y	N	Y	NA	ND	ND	ND
Bangladesh	BK	BK-E565	ND					Y	Y	Y	ND	neg	neg	neg
Bangladesh	BK	BK-E566						Y	Y	Y	ND	P	neg	neg
Bangladesh	BK	BK-E570	2017-06-07					Y	Y	Y	ND	neg	neg	neg
Bangladesh	BK	BK-E571	2017-06-07					Y	Y	Y	ND	P	neg	neg
Bangladesh	BK	BK-E572	2017-06-08					N	N	N	NA	NA	NA	NA
Bangladesh	BK	BK-E573	2017-06-08					Y	Y	Y	ND	neg	neg	neg
Bangladesh	BK	BK-E574	2017-06-08					Y	Y	Y	ND	P	neg	neg
Bangladesh	BK	BK-E577	2017-06-10					Y	Y	Y	ND	neg	neg	neg
Bangladesh	BK	BK-E578	2017-06-10					Y	Y	Y	ND	neg	neg	neg
Bangladesh	BK	BK-E579	2017-06-10					Y	Y	Y	ND	P	neg	P
Bangladesh	BK	BK-E580	2017-06-11					Y	Y	Y	ND	P	neg	neg
Bangladesh	BK	BK-E583	2017-06-14					Y	Y	Y	ND	neg	neg	neg
Bangladesh	BK	BK-E584	2017-06-14					Y	Y	Y	ND	P	neg	neg
Bangladesh	BK	BK-E590	2017-06-17					N	N	N	NA	NA	NA	NA
Bangladesh	BK	BK-E591	2017-06-17					Y	Y	Y	ND	P	neg	neg
Bangladesh	BK	BK-E592	2017-06-18					Y	Y	Y	ND	neg	neg	neg
Bangladesh	BK	BK-E593	2017-06-18					Y	Y	Y	ND	neg	neg	neg
Bangladesh	BK	BK-E594	2017-06-19					Y	Y	Y	ND	P	neg	neg
Bangladesh	BK	BK-E595	2017-06-19					N	N	N	NA	NA	NA	NA
Bangladesh	BK	BK-E596	2017-06-20					Y	Y	Y	ND	neg	neg	neg
Bangladesh	BK	BK-E597	2017-06-20					Y	Y	Y	ND	neg	neg	neg
Bangladesh	BK	BK-E600	2017-06-21					Y	Y	Y	ND	neg	neg	neg
Bangladesh	BK	BK-E602	2017-06-22					Y	Y	Y	ND	neg	neg	neg
Bangladesh	BK	BK-E603	2017-06-22					Y	Y	Y	ND	neg	neg	neg
Bangladesh	BK	BK-E605	2017-06-24					Y	Y	Y	ND	neg	neg	neg
Bangladesh	BK	BK-E606	2017-06-25					Y	Y	Y	ND	neg	neg	neg
Bangladesh	BK	BK-E607	2017-06-25					Y	Y	Y	ND	neg	neg	neg
Bangladesh	BK	BK-E608	2017-06-25					Y	N	Y	NA	ND	ND	ND
Bangladesh	BK	BK-E609	2017-06-27					Y	Y	Y	ND	P	neg	neg
Bangladesh	BK	BK-E610	2017-06-27					Y	Y	Y	ND	neg	neg	neg
Bangladesh	BK	BK-E611	2017-06-28					Y	Y	Y	ND	neg	neg	neg
Bangladesh	BK	BK-E612	2017-06-28					Y	Y	Y	ND	P	neg	neg
Bangladesh	BK	BK-E613	2017-06-29					Y	Y	Y	ND	P	neg	neg
Bangladesh	BK	BK-E614	2017-06-28					Y	Y	Y	ND	neg	neg	neg
Bangladesh	BK	BK-E615	2017-06-29					Y	Y	Y	ND	neg	neg	neg
Bangladesh	BK	BK-E616	2017-07-03					Y	Y	Y	ND	neg	neg	neg
Bangladesh	BK	BK-E617	2017-07-02					N	N	N	NA	NA	NA	NA
Bangladesh	BK	BK-E618	2017-07-01					Y	Y	Y	ND	neg	neg	neg
Bangladesh	BK	BK-E619	2017-07-03					Y	Y	Y	ND	neg	neg	neg
Bangladesh	BK	BK-E62-001	2015-12-05	Baby Management Table	Baby's table	areas/objects around the baby	Patient's Zone	Y	Y	Y	neg	neg	neg	neg
Bangladesh	BK	BK-E620	2017-07-03					Y	Y	Y	ND	neg	neg	neg
Bangladesh	BK	BK-E621	2017-07-03					Y	Y	Y	ND	neg	neg	neg
Bangladesh	BK	BK-E622	2017-07-03					N	N	N	NA	NA	NA	NA
Bangladesh	BK	BK-E624	2017-07-05					N	N	N	NA	NA	NA	NA
Bangladesh	BK	BK-E625	2017-07-04					Y	Y	Y	ND	neg	neg	neg
Bangladesh	BK	BK-E627	2017-07-06					Y	Y	Y	ND	neg	neg	neg
Bangladesh	BK	BK-E628	2017-07-07					Y	Y	Y	ND	neg	neg	neg
Bangladesh	BK	BK-E630	2017-07-08					Y	Y	Y	ND	neg	neg	neg
Bangladesh	BK	BK-E631	2017-07-08					Y	Y	Y	ND	neg	neg	neg
Bangladesh	BK	BK-E632	2017-07-09					Y	Y	Y	ND	P	neg	neg
Bangladesh	BK	BK-E634	2017-07-09					Y	Y	Y	ND	neg	neg	neg
Bangladesh	BK	BK-E635	2017-07-09					Y	Y	Y	ND	neg	neg	neg
Bangladesh	BK	BK-E636	2017-07-10					Y	Y	Y	ND	neg	neg	neg
Bangladesh	BK	BK-E640	2017-07-13					Y	Y	Y	ND	neg	neg	neg
Bangladesh	BK	BK-E641	2017-07-14					Y	Y	Y	ND	neg	neg	neg
Bangladesh	BK	BK-E642	2017-07-15					Y	Y	Y	ND	neg	neg	neg
Bangladesh	BK	BK-E643	2017-07-16					Y	Y	Y	ND	neg	neg	neg
Bangladesh	BK	BK-E647	2017-07-17					Y	Y	Y	ND	neg	neg	neg
Bangladesh	BK	BK-E670	2017-08-02					Y	Y	Y	ND	P	neg	neg
Bangladesh	BK	BK-E674	2017-08-05					Y	N	Y	NA	ND	ND	ND
Bangladesh	BK	BK-E675	2017-08-05					Y	Y	Y	ND	P	neg	neg
Bangladesh	BK	BK-E676	2017-08-06					Y	Y	Y	ND	P	neg	neg
Bangladesh	BK	BK-E678	2017-08-08					Y	Y	Y	ND	P	neg	neg
Bangladesh	BK	BK-E68-001	2015-12-06	Side- Labour Table	Labour table	ward furniture/surfaces	Ward furniture/surfaces	Y	Y	Y	neg	neg	neg	neg
Bangladesh	BK	BK-E680	2017-08-09					Y	Y	Y	ND	P	neg	neg
Bangladesh	BK	BK-E682	2017-08-10					Y	Y	Y	ND	neg	neg	neg
Bangladesh	BK	BK-E684	2017-08-12					Y	Y	Y	ND	P	neg	neg
Bangladesh	BK	BK-E685	2017-08-12					Y	N	N	NA	NA	NA	NA
Bangladesh	BK	BK-E686	2017-08-13					Y	Y	Y	ND	neg	neg	neg
Bangladesh	BK	BK-E688	2017-08-15					Y	Y	Y	ND	neg	neg	neg
Bangladesh	BK	BK-E689	2017-08-16					Y	N	N	NA	NA	NA	NA
Bangladesh	BK	BK-E690	2017-08-16					Y	Y	Y	ND	neg	neg	neg
Bangladesh	BK	BK-E693	2017-08-19					Y	Y	Y	ND	neg	neg	neg
Bangladesh	BK	BK-E694	2017-08-19					Y	Y	Y	ND	P	neg	neg
Bangladesh	BK	BK-E695	2017-08-19					Y	Y	Y	ND	P	neg	neg
Bangladesh	BK	BK-E696	2017-08-20					Y	N	Y	NA	ND	ND	ND
Bangladesh	BK	BK-E700	2017-08-23					Y	N	N	NA	NA	NA	NA
Bangladesh	BK	BK-E701	2017-08-24					Y	Y	Y	ND	neg	neg	neg
Bangladesh	BK	BK-E702	2017-08-24					Y	Y	Y	ND	neg	neg	neg
Bangladesh	BK	BK-E703	2017-08-25					Y	N	N	NA	NA	NA	NA
Bangladesh	BK	BK-E704	2017-08-26					Y	Y	Y	ND	neg	neg	neg
Bangladesh	BK	BK-E705	2017-08-26					Y	Y	Y	ND	neg	neg	neg
Bangladesh	BK	BK-E706	2017-08-26					Y	N	N	NA	NA	NA	NA
Bangladesh	BK	BK-E707	2017-08-26					Y	Y	Y	ND	neg	neg	neg
Bangladesh	BK	BK-E708	2017-08-28					Y	Y	Y	ND	neg	neg	neg
Bangladesh	BK	BK-E709	2017-08-28					Y	Y	Y	ND	neg	neg	neg
Bangladesh	BK	BK-E71-001	2015-12-07	Penguine Sucker	suction bulb	mobile medical equipment	Mobile medical equipment	Y	Y	Y	neg	neg	neg	neg
Bangladesh	BK	BK-E710	2017-08-29					Y	Y	Y	ND	neg	neg	neg
Bangladesh	BK	BK-E711	2017-08-30					Y	Y	Y	ND	neg	neg	neg
Bangladesh	BK	BK-E712	2017-08-30					Y	Y	Y	ND	neg	neg	neg
Bangladesh	BK	BK-E713	2017-08-31					Y	Y	Y	ND	neg	neg	neg
Bangladesh	BK	BK-E714	2017-09-01					Y	Y	N	ND	NA	NA	NA
Bangladesh	BK	BK-E715	2017-09-03					Y	Y	Y	ND	neg	neg	neg
Bangladesh	BK	BK-E716	2017-09-03					Y	Y	Y	ND	neg	neg	neg
Bangladesh	BK	BK-E717	2017-09-03					Y	Y	Y	ND	neg	neg	neg
Bangladesh	BK	BK-E718	2017-09-04					Y	Y	Y	ND	neg	neg	neg
Bangladesh	BK	BK-E719	2017-09-04					Y	Y	Y	ND	neg	neg	neg
Bangladesh	BK	BK-E720	2017-09-04					Y	Y	Y	ND	neg	neg	neg
Bangladesh	BK	BK-E721	2017-09-05					N	N	N	NA	NA	NA	NA
Bangladesh	BK	BK-E722	2017-09-06					Y	Y	Y	ND	neg	neg	neg
Bangladesh	BK	BK-E723	2017-09-07					Y	Y	Y	ND	neg	neg	neg
Bangladesh	BK	BK-E726	2017-09-09					Y	Y	Y	ND	neg	neg	neg
Bangladesh	BK	BK-E727	2017-09-10					Y	Y	Y	ND	neg	neg	neg
Bangladesh	BK	BK-E728	2017-09-10					Y	Y	Y	ND	neg	neg	neg
Bangladesh	BK	BK-E729	2017-09-11					N	N	N	NA	NA	NA	NA
Bangladesh	BK	BK-E730	2017-09-12					Y	Y	Y	ND	P	neg	neg
Bangladesh	BK	BK-E731	2017-09-12					Y	Y	Y	ND	neg	neg	neg
Bangladesh	BK	BK-E732	2017-09-12					N	N	N	NA	NA	NA	NA
Bangladesh	BK	BK-E733	2017-09-13					Y	Y	Y	ND	neg	neg	neg
Bangladesh	BK	BK-E734	2017-09-14					Y	Y	Y	ND	neg	neg	neg
Bangladesh	BK	BK-E735	2017-09-15					N	N	N	NA	NA	NA	NA
Bangladesh	BK	BK-E736	2017-09-16					Y	Y	N	ND	NA	NA	NA
Bangladesh	BK	BK-E737	2017-09-17					Y	Y	Y	ND	neg	neg	neg
Bangladesh	BK	BK-E738	2017-09-17					Y	N	N	NA	NA	NA	NA
Bangladesh	BK	BK-E739	2017-09-18					Y	Y	Y	ND	neg	neg	neg
Bangladesh	BK	BK-E740	2017-09-19					Y	Y	Y	ND	neg	neg	neg
Bangladesh	BK	BK-E741	2017-09-20					Y	Y	Y	ND	neg	neg	neg
Bangladesh	BK	BK-E746	2017-09-24					Y	Y	Y	ND	neg	neg	neg
Bangladesh	BK	BK-E747	2017-09-25					Y	Y	N	ND	NA	NA	NA
Bangladesh	BK	BK-E749	2017-09-26					Y	Y	Y	ND	neg	neg	neg
Bangladesh	BK	BK-E751	2017-09-28					Y	Y	Y	ND	P	neg	neg
Bangladesh	BK	BK-E752	2017-09-28					Y	Y	Y	ND	neg	neg	neg
Bangladesh	BK	BK-E756	2017-10-02					Y	Y	Y	ND	neg	neg	neg
Bangladesh	BK	BK-E757	2017-10-03					Y	Y	Y	ND	neg	neg	neg
Bangladesh	BK	BK-E758	2017-10-04					Y	Y	Y	ND	P	neg	neg
Bangladesh	BK	BK-E759	2017-10-04					Y	Y	Y	ND	neg	neg	neg
Bangladesh	BK	BK-E76-001	2015-12-08	Labour Table	Labour table	ward furniture/surfaces	Ward furniture/surfaces	Y	Y	Y	neg	neg	neg	neg
Bangladesh	BK	BK-E763	2017-10-08					Y	Y	Y	ND	neg	neg	neg
Bangladesh	BK	BK-E764	2017-10-08					Y	Y	Y	ND	neg	neg	neg
Bangladesh	BK	BK-E769	2017-10-11					Y	Y	Y	ND	neg	neg	neg
Bangladesh	BK	BK-E771	2017-10-12					N	N	N	NA	NA	NA	NA
Bangladesh	BK	BK-E772	2017-10-13					N	N	N	NA	NA	NA	NA
Bangladesh	BK	BK-E773	2017-10-14					Y	Y	Y	ND	neg	neg	neg
Bangladesh	BK	BK-E774	2017-10-15					Y	Y	Y	ND	neg	neg	neg
Bangladesh	BK	BK-E775	2017-10-15					Y	Y	Y	ND	neg	neg	neg
Bangladesh	BK	BK-E776	2017-10-16					Y	Y	Y	ND	neg	neg	neg
Bangladesh	BK	BK-E777	2017-10-16					Y	Y	Y	ND	neg	neg	neg
Bangladesh	BK	BK-E778	2017-10-17					Y	Y	Y	ND	P	neg	neg
Bangladesh	BK	BK-E779	2017-10-17					Y	Y	Y	ND	P	neg	neg
Bangladesh	BK	BK-E780	2017-10-18					Y	Y	Y	ND	neg	neg	neg
Bangladesh	BK	BK-E781	2017-10-18					Y	Y	Y	ND	neg	neg	neg
Bangladesh	BK	BK-E782	2017-10-18					Y	Y	Y	ND	neg	neg	neg
Bangladesh	BK	BK-E784	2017-10-20					Y	Y	Y	ND	neg	neg	neg
Bangladesh	BK	BK-E785	2017-10-20					Y	Y	Y	ND	neg	neg	neg
Bangladesh	BK	BK-E787	2017-10-22					N	N	N	NA	NA	NA	NA
Bangladesh	BK	BK-E788	2017-10-22					Y	Y	Y	ND	neg	neg	neg
Bangladesh	BK	BK-E789	2017-10-23					Y	Y	Y	ND	neg	neg	neg
Bangladesh	BK	BK-E790	2017-10-24					N	N	N	NA	NA	NA	NA
Bangladesh	BK	BK-E791	2017-10-25					Y	Y	Y	ND	neg	neg	neg
Bangladesh	BK	BK-E792	2017-10-24					Y	Y	Y	ND	neg	neg	neg
Bangladesh	BK	BK-E793	2017-10-26					Y	Y	Y	ND	P	neg	neg
Bangladesh	BK	BK-E794	2017-10-27					Y	Y	Y	ND	neg	neg	neg
Bangladesh	BK	BK-E795	2017-10-27					Y	Y	Y	ND	neg	neg	neg
Bangladesh	BK	BK-E798	2017-10-29					Y	Y	Y	ND	neg	neg	neg
Bangladesh	BK	BK-E799	2017-10-29					Y	Y	Y	ND	neg	neg	neg
Bangladesh	BK	BK-E800	2017-10-30					Y	Y	Y	ND	neg	neg	neg
Bangladesh	BK	BK-E801	2017-10-31					N	N	N	NA	NA	NA	NA
Bangladesh	BK	BK-E803	2017-10-31					Y	Y	Y	ND	neg	neg	neg
Bangladesh	BK	BK-E805	2017-11-01					N	N	N	NA	NA	NA	NA
Bangladesh	BK	BK-E806	2017-11-02					N	N	N	NA	NA	NA	NA
Bangladesh	BK	BK-E807	2017-11-02					Y	Y	Y	ND	neg	neg	neg
Bangladesh	BK	BK-E808	2017-11-04					Y	Y	Y	ND	neg	neg	neg
Bangladesh	BK	BK-E810	2017-11-06					Y	Y	Y	ND	neg	neg	neg
Bangladesh	BK	BK-E811	2017-11-07					Y	Y	Y	ND	neg	neg	neg
Bangladesh	BK	BK-E812	2017-11-08					Y	Y	N	ND	NA	NA	NA
Bangladesh	BK	BK-E815	2017-11-11					N	N	N	NA	NA	NA	NA
Bangladesh	BK	BK-E817	2017-11-12					Y	Y	Y	ND	neg	neg	neg
Bangladesh	BK	BK-E819	2017-11-13					Y	Y	Y	ND	P	neg	neg
Bangladesh	BK	BK-E820	2017-11-14					Y	Y	Y	ND	neg	neg	neg
Bangladesh	BK	BK-E821	2017-11-14					Y	Y	Y	ND	P	neg	neg
Bangladesh	BK	BK-E824	2017-11-16					Y	Y	Y	ND	P	neg	neg
Bangladesh	BK	BK-E825	2017-11-16					Y	Y	Y	ND	P	neg	neg
Bangladesh	BK	BK-E826	2017-11-17					Y	Y	Y	ND	P	neg	neg
Bangladesh	BK	BK-E829	2017-11-18					Y	Y	Y	ND	P	neg	neg
Bangladesh	BK	BK-E830	2017-11-19					Y	Y	Y	ND	P	neg	neg
Bangladesh	BK	BK-E831	2017-11-19					Y	Y	Y	ND	P	neg	neg
Bangladesh	BK	BK-E832	2017-11-20					Y	Y	Y	ND	P	neg	neg
Bangladesh	BK	BK-E836	2017-11-23					Y	Y	Y	ND	P	neg	neg
Bangladesh	BK	BK-E837	2017-11-23					Y	Y	Y	ND	P	neg	neg
Bangladesh	BK	BK-E838	2017-11-23					Y	Y	Y	ND	P	neg	neg
Bangladesh	BK	BK-E839						Y	Y	Y	ND	neg	neg	neg
Bangladesh	BK	BK-E843	2017-11-28					Y	Y	Y	ND	neg	neg	neg
Bangladesh	BK	BK-E847	2017-12-01					Y	Y	Y	ND	neg	neg	neg
Bangladesh	BK	BK-E848	2017-12-02					Y	Y	Y	ND	neg	neg	neg
Bangladesh	BK	BK-E85-001	2015-12-11	Labour Table	Labour table	ward furniture/surfaces	Ward furniture/surfaces	Y	Y	Y	neg	neg	neg	neg
Bangladesh	BK	BK-E97-001	2015-12-15	Patient's bed	Bed	ward furniture/surfaces	Patient's Zone	Y	Y	Y	neg	neg	neg	neg
Bangladesh	BK	BK-E98-001	2015-12-15	Patient's bed	Bed	ward furniture/surfaces	Patient's Zone	Y	Y	Y	neg	neg	neg	neg
Ethiopia	ES	ESI-E0001	2017-08-01	Sink	Sink	basin/sink	Surfaces near the sink drain	Y	Y	Y	P	neg	neg	P
Ethiopia	ES	ESI-E0002	2017-08-02	Baby corner(bed)	Baby's corner	areas/objects around the baby	Patient's Zone	N	N	N	NA	NA	NA	NA
Ethiopia	ES	ESI-E0003	2017-08-05	Delivery Couch	Delivery couch	ward furniture/surfaces	Ward furniture/surfaces	N	N	N	NA	NA	NA	NA
Ethiopia	ES	ESI-E0004	2017-10-16	Delivery rubber sheet	Delivery sheet	ward furniture/surfaces	Ward furniture/surfaces	N	N	N	NA	NA	NA	NA
Ethiopia	ES	ESI-E0005	2017-08-15	Delivery Couch	Delivery couch	ward furniture/surfaces	Ward furniture/surfaces	Y	Y	Y	neg	neg	neg	neg
Ethiopia	ES	ESI-E0006	2017-08-16	Weight scale	weighing scale	weighing scale/measuring tape	Patient's Zone	Y	Y	Y	neg	neg	neg	neg
Ethiopia	ES	ESI-E0007	2017-08-28	CTG	Cardiotocography monitor	monitors	Mobile medical equipment	N	N	N	NA	NA	NA	NA
Ethiopia	ES	ESI-E0008	2017-08-23	Suction machine	medical suction machine	mobile medical equipment	Mobile medical equipment	Y	N	Y	NA	neg	neg	neg
Ethiopia	ES	ESI-E0009	2017-08-15	IV stand	intravenous (IV) line and accessories	medical equipment	Medical equipment	N	N	N	NA	NA	NA	NA
Ethiopia	ES	ESI-E0010	2017-08-19	Sink	Sink	basin/sink	Surfaces near the sink drain	Y	Y	Y	neg	neg	neg	neg
Ethiopia	ES	ESI-E0011	2017-08-20	Radiant water	Radiant warmer's water	radiant warmers& resuscitation room	Emergency neonatal care	N	N	N	NA	NA	NA	NA
Ethiopia	ES	ESI-E0012	2017-08-21	Weight scale	weighing scale	weighing scale/measuring tape	Patient's Zone	Y	Y	Y	neg	neg	neg	neg
Ethiopia	ES	ESI-E0013	2017-08-23	Fetoscope	Fetoscope	medical equipment	Medical equipment	N	N	N	NA	NA	NA	NA
Ethiopia	ES	ESI-E0014	2017-08-24	Delivery Couch	Delivery couch	ward furniture/surfaces	Ward furniture/surfaces	N	N	N	NA	NA	NA	NA
Ethiopia	ES	ESI-E0015	2017-08-25	Baby corner(bed)	Baby's corner	areas/objects around the baby	Patient's Zone	N	N	N	NA	NA	NA	NA
Ethiopia	ES	ESI-E0016	2017-08-26	trolley	Trolley	mobile medical equipment	Mobile medical equipment	N	N	N	NA	NA	NA	NA
Ethiopia	ES	ESI-E0017	2017-09-01	CTG	Cardiotocography monitor	monitors	Mobile medical equipment	Y	Y	Y	P	neg	neg	neg
Ethiopia	ES	ESI-E0018	2017-09-02	IV stand	intravenous (IV) line and accessories	medical equipment	Medical equipment	N	N	N	NA	NA	NA	NA
Ethiopia	ES	ESI-E0019	2017-09-03	Sink	Sink	basin/sink	Surfaces near the sink drain	Y	Y	Y	neg	neg	neg	neg
Ethiopia	ES	ESI-E0020	2017-09-04	Instrument Processing area	NA			N	N	N	NA	NA	NA	NA
Ethiopia	ES	ESI-E0021	2017-09-12	Baby wt scale	Baby weighing scale	weighing scale/measuring tape	Patient's Zone	N	N	N	NA	NA	NA	NA
Ethiopia	ES	ESI-E0022	2017-10-16	Bed	Bed	ward furniture/surfaces	Patient's Zone	N	N	N	NA	NA	NA	NA
Ethiopia	ES	ESI-E0023	2017-10-17	Medication Tray	medication tray	mobile medical equipment	Mobile medical equipment	Y	N	Y	NA	neg	neg	neg
Ethiopia	ES	ESI-E0024	2017-09-16	Sink	Sink	basin/sink	Surfaces near the sink drain	Y	Y	Y	neg	neg	neg	P
Ethiopia	ES	ESI-E0025	2017-10-17	CTG	Cardiotocography monitor	monitors	Mobile medical equipment	Y	N	Y	NA	neg	neg	neg
Ethiopia	ES	ESI-E0026	2017-10-17	Bed screen	Bed screen	ward furniture/surfaces	Patient's Zone	N	N	N	NA	NA	NA	NA
Ethiopia	ES	ESI-E0027	2017-10-19	IV LINE	intravenous (IV) line and accessories	medical equipment	Medical equipment	Y	Y	Y	neg	neg	neg	neg
Ethiopia	ES	ESI-E0028	2017-10-19	Sink	Sink	basin/sink	Surfaces near the sink drain	Y	Y	Y	P	neg	neg	neg
Ethiopia	ES	ESI-E0029	2017-10-19	Bed linen	Bed linen	ward furniture/surfaces	Patient's Zone	Y	Y	Y	neg	neg	neg	neg
Ethiopia	ES	ESI-E0030	2017-10-20	Mobile light stand	Mobile light stand	ward furniture/surfaces	Ward furniture/surfaces	N	N	N	NA	NA	NA	NA
Ethiopia	ES	ESI-E0031	2017-10-21	Oxygen gage	Oxygen gauge	Oxygen therapy	Mobile medical equipment	N	N	N	NA	NA	NA	NA
Ethiopia	ES	ESI-E0032	2017-09-15	Delivery Couch	Delivery couch	ward furniture/surfaces	Ward furniture/surfaces	N	N	N	NA	NA	NA	NA
Ethiopia	ES	ESI-E0033	2017-10-09	Delivery Couch	Delivery couch	ward furniture/surfaces	Ward furniture/surfaces	N	N	N	NA	NA	NA	NA
Ethiopia	ES	ESI-E0034	2017-10-10	Weight scale	weighing scale	weighing scale/measuring tape	Patient's Zone	Y	Y	Y	neg	neg	neg	neg
Ethiopia	ES	ESI-E0035	2017-10-21	Radiant warmer	Radiant warmer	radiant warmers& resuscitation room	Emergency neonatal care	N	N	N	NA	NA	NA	NA
Ethiopia	ES	ESI-E0036	2017-10-21	Curtain	Curtain	ward furniture/surfaces	Ward furniture/surfaces	Y	N	Y	NA	neg	neg	neg
Ethiopia	ES	ESI-E0037	2017-10-07	trolley	Trolley	mobile medical equipment	Mobile medical equipment	Y	N	Y	NA	neg	neg	neg
Ethiopia	ES	ESI-E0038	2017-10-08	weight scale	weighing scale	weighing scale/measuring tape	Patient's Zone	Y	N	Y	NA	neg	neg	neg
Ethiopia	ES	ESI-E0039	2017-10-15	Adhesive plaster	NA			N	N	N	NA	NA	NA	NA
Ethiopia	ES	ESI-E0040	2017-10-23	Bed screen	Bed screen	ward furniture/surfaces	Patient's Zone	Y	N	Y	NA	neg	neg	neg
Ethiopia	ES	ESI-E0041	2017-10-23	Bed mattres	Mattress	ward furniture/surfaces	Ward furniture/surfaces	N	N	N	NA	NA	NA	NA
Ethiopia	ES	ESI-E0042	2017-10-23	Hand hanger	Hanger	ward furniture/surfaces	Ward furniture/surfaces	N	N	N	NA	NA	NA	NA
Ethiopia	ES	ESI-E0043	2017-10-30	Radiant warmer	Radiant warmer	radiant warmers& resuscitation room	Emergency neonatal care	N	N	N	NA	NA	NA	NA
Ethiopia	ES	ESI-E0044	2017-10-30	Tap water	Tap water	ward furniture/surfaces	Surfaces near the sink drain	N	N	N	NA	NA	NA	NA
Ethiopia	ES	ESI-E45	2017-11-04	Tap water	Tap water	ward furniture/surfaces	Surfaces near the sink drain	N	N	N	NA	NA	NA	NA
Ethiopia	ES	ESI-E46	2017-11-04	Baby face mask	baby face mask	mobile medical equipment	Mobile medical equipment	N	N	N	NA	NA	NA	NA
Ethiopia	ES	ESI-E47	2017-11-06	Tap water	Tap water	ward furniture/surfaces	Surfaces near the sink drain	N	N	N	NA	NA	NA	NA
Ethiopia	ES	ESI-E48	2017-11-06	Delivery Couch	Delivery couch	ward furniture/surfaces	Ward furniture/surfaces	Y	N	N	NA	NA	NA	NA
Ethiopia	ES	ESI-E49	2017-11-06	Curtain	Curtain	ward furniture/surfaces	Ward furniture/surfaces	Y	N	N	NA	NA	NA	NA
Ethiopia	ES	ESI-E50	2017-11-06	Tap water	Tap water	ward furniture/surfaces	Surfaces near the sink drain	N	N	N	NA	NA	NA	NA
Ethiopia	ES	ESI-E51						N	N	N	NA	NA	NA	NA
Ethiopia	ES	ESI-E52	2017-11-20	Tap water	Tap water	ward furniture/surfaces	Surfaces near the sink drain	N	N	N	NA	NA	NA	NA
Ethiopia	ES	ESI-E53	2017-11-20	trolley	Trolley	mobile medical equipment	Mobile medical equipment	Y	N	N	NA	NA	NA	NA
Ethiopia	ES	ESI-E54	2017-11-20	Door handler	door handle	handles	Ward furniture/surfaces	N	N	N	NA	NA	NA	NA
Ethiopia	ES	ESI-E55	2017-11-20	curtain	Curtain	ward furniture/surfaces	Ward furniture/surfaces	Y	Y	Y	neg	neg	neg	neg
Ethiopia	ES	ESI-E56	2017-11-26	Tap water	Tap water	ward furniture/surfaces	Surfaces near the sink drain	N	N	N	NA	NA	NA	NA
Ethiopia	ES	ESI-E57	2017-11-26	curtain	Curtain	ward furniture/surfaces	Ward furniture/surfaces	Y	Y	Y	neg	neg	neg	neg
Ethiopia	ES	ESI-E58	2017-11-27	tape water	Tap water	ward furniture/surfaces	Surfaces near the sink drain	N	N	N	NA	NA	NA	NA
Ethiopia	ES	ESI-E59	2017-11-27	baby face mask	baby face mask	mobile medical equipment	Mobile medical equipment	N	N	N	NA	NA	NA	NA
Ethiopia	ES	ESI-E60	2017-11-27	mattres	Mattress	ward furniture/surfaces	Ward furniture/surfaces	N	N	N	NA	NA	NA	NA
Ethiopia	ES	ESI-E61	2017-11-27	weight scale	weighing scale	weighing scale/measuring tape	Patient's Zone	Y	N	Y	NA	neg	neg	neg
Ethiopia	ES	ESI-E62	2017-12-03	Tape water	Tap water	ward furniture/surfaces	Surfaces near the sink drain	N	N	N	NA	NA	NA	NA
Ethiopia	ES	ESI-E63	2017-12-03	delivery couch	Delivery couch	ward furniture/surfaces	Ward furniture/surfaces	Y	Y	Y	neg	neg	neg	neg
Ethiopia	ES	ESI-E64	2017-12-03	curtain	Curtain	ward furniture/surfaces	Ward furniture/surfaces	Y	Y	Y	neg	neg	neg	neg
Ethiopia	ES	ESI-E65	2017-12-07	delivery couch	Delivery couch	ward furniture/surfaces	Ward furniture/surfaces	Y	N	N	NA	NA	NA	NA
Ethiopia	ES	ESI-E66	2017-12-07	weight scale	weighing scale	weighing scale/measuring tape	Patient's Zone	Y	Y	Y	neg	neg	neg	neg
Ethiopia	ES	ESI-E68	2017-12-12	Tape water	Tap water	ward furniture/surfaces	Surfaces near the sink drain	N	N	N	NA	NA	NA	NA
Ethiopia	ES	ESI-E69	2017-12-12	delivery couch	Delivery couch	ward furniture/surfaces	Ward furniture/surfaces	Y	N	N	NA	NA	NA	NA
Ethiopia	ES	ESI-E70	2017-12-12	Radiant warmer	Radiant warmer	radiant warmers& resuscitation room	Emergency neonatal care	N	N	N	NA	NA	NA	NA
Ethiopia	ES	ESI-E71	2017-12-12	weight scale	weighing scale	weighing scale/measuring tape	Patient's Zone	Y	Y	Y	neg	neg	neg	neg
Ethiopia	ES	ESI-E72	2017-12-16	Radiant warmer	Radiant warmer	radiant warmers& resuscitation room	Emergency neonatal care	N	N	N	NA	NA	NA	NA
Ethiopia	ES	ESI-E73	2017-12-21	Tape water	Tap water	ward furniture/surfaces	Surfaces near the sink drain	N	N	N	NA	NA	NA	NA
Ethiopia	ES	ESI-E74	2017-12-21	Radiant warmer	Radiant warmer	radiant warmers& resuscitation room	Emergency neonatal care	Y	N	N	NA	NA	NA	NA
Ethiopia	ES	ESI-E75	2017-12-21	delivery couch	Delivery couch	ward furniture/surfaces	Ward furniture/surfaces	Y	Y	Y	neg	neg	neg	neg
Ethiopia	ES	ESI-E76	2017-12-21	curtain	Curtain	ward furniture/surfaces	Ward furniture/surfaces	Y	Y	N	neg	NA	NA	NA
Ethiopia	ES	ESI-E77	2017-12-24	Radiant warmer	Radiant warmer	radiant warmers& resuscitation room	Emergency neonatal care	Y	Y	N	P	NA	NA	NA
Ethiopia	ES	ESI-E78						N	N	N	NA	NA	NA	NA
Ethiopia	ES	ESI-E79	2017-12-28	Tape water	Tap water	ward furniture/surfaces	Surfaces near the sink drain	N	N	N	NA	NA	NA	NA
Ethiopia	ES	ESI-E80	2017-12-28	Radiant warmer	Radiant warmer	radiant warmers& resuscitation room	Emergency neonatal care	Y	Y	Y	P	neg	neg	neg
Ethiopia	ES	ESI-E81	2017-12-28	curtain	Curtain	ward furniture/surfaces	Ward furniture/surfaces	Y	Y	Y	neg	neg	neg	neg
Ethiopia	ES	ESI-E82	2017-12-31	curtain	Curtain	ward furniture/surfaces	Ward furniture/surfaces	Y	Y	Y	neg	neg	neg	neg
Ethiopia	ES	ESI-E83	2018-01-04	Tape water	Tap water	ward furniture/surfaces	Surfaces near the sink drain	N	N	N	NA	NA	NA	NA
Ethiopia	ES	ESI-E84	2018-01-04	Radiant warmer	Radiant warmer	radiant warmers& resuscitation room	Emergency neonatal care	N	N	N	NA	NA	NA	NA
Ethiopia	ES	ESI-E86	2018-01-04	couch	Couch	ward furniture/surfaces	Ward furniture/surfaces	N	N	N	NA	NA	NA	NA
Ethiopia	ES	ESO-E0001	2017-08-01	Baby corner(bed)	Baby's corner	areas/objects around the baby	Patient's Zone	N	N	N	NA	NA	NA	NA
Ethiopia	ES	ESO-E0002	2017-08-02	Baby corner(bed)	Baby's corner	areas/objects around the baby	Patient's Zone	Y	N	Y	NA	neg	neg	neg
Ethiopia	ES	ESO-E0003	2017-08-04	Delivery Couch	Delivery couch	ward furniture/surfaces	Ward furniture/surfaces	N	N	N	NA	NA	NA	NA
Ethiopia	ES	ESO-E0004	2017-08-05	Baby corner(bed)	Baby's corner	areas/objects around the baby	Patient's Zone	Y	N	Y	NA	neg	neg	neg
Ethiopia	ES	ESO-E0005	2017-08-06	Delivery Couch	Delivery couch	ward furniture/surfaces	Ward furniture/surfaces	Y	Y	Y	neg	neg	neg	neg
Ethiopia	ES	ESO-E0006	2017-08-06	Baby corner(bed)	Baby's corner	areas/objects around the baby	Patient's Zone	Y	N	Y	NA	neg	neg	neg
Ethiopia	ES	ESO-E0007	2017-08-14	Delivery Couch	Delivery couch	ward furniture/surfaces	Ward furniture/surfaces	N	N	N	NA	NA	NA	NA
Ethiopia	ES	ESO-E0008	2017-08-23	Delivery Couch	Delivery couch	ward furniture/surfaces	Ward furniture/surfaces	N	N	N	NA	NA	NA	NA
Ethiopia	ES	ESO-E0009	2017-08-14	Delivery Couch	Delivery couch	ward furniture/surfaces	Ward furniture/surfaces	Y	N	Y	NA	neg	neg	neg
Ethiopia	ES	ESO-E0010	2017-08-15	Baby corner(bed)	Baby's corner	areas/objects around the baby	Patient's Zone	N	N	N	NA	NA	NA	NA
Ethiopia	ES	ESO-E0011	2017-10-15	ultra sound	ultrasound	medical equipment	Medical equipment	N	N	N	NA	NA	NA	NA
Ethiopia	ES	ESO-E0012	2017-08-19	Delivery Couch	Delivery couch	ward furniture/surfaces	Ward furniture/surfaces	Y	Y	Y	neg	neg	neg	neg
Ethiopia	ES	ESO-E0013	2017-08-21	Delivery Couch	Delivery couch	ward furniture/surfaces	Ward furniture/surfaces	Y	Y	Y	neg	neg	neg	neg
Ethiopia	ES	ESO-E0014	2017-08-24	Delivery Couch	Delivery couch	ward furniture/surfaces	Ward furniture/surfaces	Y	N	Y	NA	neg	neg	neg
Ethiopia	ES	ESO-E0015	2017-08-25	Delivery Couch	Delivery couch	ward furniture/surfaces	Ward furniture/surfaces	Y	N	Y	NA	neg	neg	neg
Ethiopia	ES	ESO-E0016	2017-08-27	Delivery Couch	Delivery couch	ward furniture/surfaces	Ward furniture/surfaces	Y	N	Y	NA	neg	neg	neg
Ethiopia	ES	ESO-E0017	2017-09-01	Delivery Couch	Delivery couch	ward furniture/surfaces	Ward furniture/surfaces	Y	N	Y	NA	neg	neg	neg
Ethiopia	ES	ESO-E0018	2017-09-02	Sink	Sink	basin/sink	Surfaces near the sink drain	Y	Y	Y	neg	neg	neg	neg
Ethiopia	ES	ESO-E0019	2017-09-04	Medication corner	Medication corner	ward furniture/surfaces	Ward furniture/surfaces	Y	Y	Y	neg	neg	neg	neg
Ethiopia	ES	ESO-E0020	2017-09-06	trolley	Trolley	mobile medical equipment	Mobile medical equipment	Y	Y	Y	neg	neg	neg	neg
Ethiopia	ES	ESO-E0021	2017-09-07	Wt Scale	weighing scale	weighing scale/measuring tape	Patient's Zone	Y	Y	Y	neg	neg	neg	neg
Ethiopia	ES	ESO-E0022	2017-10-13	Baby corner(bed)	Baby's corner	areas/objects around the baby	Patient's Zone	N	N	N	NA	NA	NA	NA
Ethiopia	ES	ESO-E0023	2017-10-19	Sink	Sink	basin/sink	Surfaces near the sink drain	N	N	N	NA	NA	NA	NA
Ethiopia	ES	ESO-E0024	2017-09-13	Weight scale	weighing scale	weighing scale/measuring tape	Patient's Zone	Y	N	Y	NA	neg	neg	neg
Ethiopia	ES	ESO-E0025	2017-09-16	Baby corner(bed)	Baby's corner	areas/objects around the baby	Patient's Zone	Y	Y	Y	neg	neg	neg	neg
Ethiopia	ES	ESO-E0026		Delivery Couch	Delivery couch	ward furniture/surfaces	Ward furniture/surfaces	Y	Y	Y	neg	neg	neg	neg
Ethiopia	ES	ESO-E0027	2017-09-18	Baby corner(bed)	Baby's corner	areas/objects around the baby	Patient's Zone	N	N	N	NA	NA	NA	NA
Ethiopia	ES	ESO-E0028	2017-09-18	Baby corner(bed)	Baby's corner	areas/objects around the baby	Patient's Zone	N	N	N	NA	NA	NA	NA
Ethiopia	ES	ESO-E0029	2017-09-30	Delivery Couch	Delivery couch	ward furniture/surfaces	Ward furniture/surfaces	Y	N	Y	NA	neg	neg	neg
Ethiopia	ES	ESO-E0030	2017-09-30	Delivery Couch	Delivery couch	ward furniture/surfaces	Ward furniture/surfaces	Y	Y	Y	neg	neg	neg	neg
Ethiopia	ES	ESO-E0031	2017-10-01	Weight scale	weighing scale	weighing scale/measuring tape	Patient's Zone	Y	N	Y	NA	neg	neg	neg
Ethiopia	ES	ESO-E0032	2017-10-01	Baby corner	Baby's corner	areas/objects around the baby	Patient's Zone	Y	N	Y	NA	neg	neg	neg
Ethiopia	ES	ESO-E0033	2017-10-03	Delivery Couch	Delivery couch	ward furniture/surfaces	Ward furniture/surfaces	Y	Y	Y	neg	neg	neg	neg
Ethiopia	ES	ESO-E0034	2017-10-06	Baby corner(bed)	Baby's corner	areas/objects around the baby	Patient's Zone	N	N	N	NA	NA	NA	NA
Ethiopia	ES	ESO-E0035	2017-10-08	chair	Chair	ward furniture/surfaces	Ward furniture/surfaces	N	N	N	NA	NA	NA	NA
Ethiopia	ES	ESO-E0036	2017-10-16	IV BAG	intravenous (IV) line and accessories	medical equipment	Medical equipment	N	N	N	NA	NA	NA	NA
Ethiopia	ES	ESO-E0037	2017-10-17	Delivery Couch	Delivery couch	ward furniture/surfaces	Ward furniture/surfaces	N	N	N	NA	NA	NA	NA
Ethiopia	ES	ESO-E0038	2017-10-13	Delivery Couch	Delivery couch	ward furniture/surfaces	Ward furniture/surfaces	Y	N	Y	NA	neg	neg	neg
Ethiopia	ES	ESO-E0039	2017-10-17	Delivery Couch	Delivery couch	ward furniture/surfaces	Ward furniture/surfaces	N	N	N	NA	NA	NA	NA
Ethiopia	ES	ESO-E0040	2017-10-19	Delivery Couch	Delivery couch	ward furniture/surfaces	Ward furniture/surfaces	Y	Y	Y	P	neg	neg	neg
Ethiopia	ES	ESO-E0041	2017-10-20	Curtain	Curtain	ward furniture/surfaces	Ward furniture/surfaces	Y	Y	Y	neg	neg	neg	neg
Ethiopia	ES	ESO-E0042	2017-10-20	Delivery Couch	Delivery couch	ward furniture/surfaces	Ward furniture/surfaces	N	N	N	NA	NA	NA	NA
Ethiopia	ES	ESO-E0043	2017-10-30	Delivery Couch	Delivery couch	ward furniture/surfaces	Ward furniture/surfaces	N	N	N	NA	NA	NA	NA
Ethiopia	ES	ESO-E0044	2017-10-30	Tap water	Tap water	ward furniture/surfaces	Surfaces near the sink drain	N	N	N	NA	NA	NA	NA
Ethiopia	ES	ESO-E45	2017-11-04	Tap water	Tap water	ward furniture/surfaces	Surfaces near the sink drain	N	N	N	NA	NA	NA	NA
Ethiopia	ES	ESO-E46	2017-11-04	Fetoscope	Fetoscope	medical equipment	Medical equipment	N	N	N	NA	NA	NA	NA
Ethiopia	ES	ESO-E47	2017-11-06	Tap water	Tap water	ward furniture/surfaces	Surfaces near the sink drain	N	N	N	NA	NA	NA	NA
Ethiopia	ES	ESO-E48	2017-11-06	BP apparatus	stethoscope and sphygmomanometer	medical equipment	Medical equipment	Y	N	N	NA	NA	NA	NA
Ethiopia	ES	ESO-E49	2017-11-06	Deliver coauch	Delivery couch	ward furniture/surfaces	Ward furniture/surfaces	N	N	N	NA	NA	NA	NA
Ethiopia	ES	ESO-E50	2017-11-06	Tap water	Tap water	ward furniture/surfaces	Surfaces near the sink drain	N	N	N	NA	NA	NA	NA
Ethiopia	ES	ESO-E51						Y	Y	N	neg	NA	NA	NA
Ethiopia	ES	ESO-E52	2017-11-20	Tap water	Tap water	ward furniture/surfaces	Surfaces near the sink drain	N	N	N	NA	NA	NA	NA
Ethiopia	ES	ESO-E53	2017-11-20	whellchair	Wheelchair	ward furniture/surfaces	Ward furniture/surfaces	Y	Y	Y	P	neg	neg	neg
Ethiopia	ES	ESO-E54	2017-11-20	saftey box	Safety box	ward furniture/surfaces	Ward furniture/surfaces	Y	Y	Y	neg	neg	neg	neg
Ethiopia	ES	ESO-E55	2017-11-20	sink	Sink	basin/sink	Surfaces near the sink drain	Y	Y	Y	P	neg	neg	neg
Ethiopia	ES	ESO-E56	2017-11-26	sink	Sink	basin/sink	Surfaces near the sink drain	Y	Y	Y	neg	neg	neg	neg
Ethiopia	ES	ESO-E57	2017-11-26	Tap water	Tap water	ward furniture/surfaces	Surfaces near the sink drain	N	N	N	NA	NA	NA	NA
Ethiopia	ES	ESO-E58	2017-11-27	Tape water	Tap water	ward furniture/surfaces	Surfaces near the sink drain	N	N	N	NA	NA	NA	NA
Ethiopia	ES	ESO-E59	2017-11-27	delivery couch	Delivery couch	ward furniture/surfaces	Ward furniture/surfaces	Y	Y	Y	neg	neg	neg	neg
Ethiopia	ES	ESO-E60	2017-11-27	wt.scale	weighing scale	weighing scale/measuring tape	Patient's Zone	Y	Y	Y	P	neg	neg	neg
Ethiopia	ES	ESO-E61	2017-11-27	delivery couch	Delivery couch	ward furniture/surfaces	Ward furniture/surfaces	N	N	N	NA	NA	NA	NA
Ethiopia	ES	ESO-E62	2017-12-03	Tape water	Tap water	ward furniture/surfaces	Surfaces near the sink drain	N	N	N	NA	NA	NA	NA
Ethiopia	ES	ESO-E63	2017-12-03	delivery couch	Delivery couch	ward furniture/surfaces	Ward furniture/surfaces	Y	Y	Y	neg	neg	neg	neg
Ethiopia	ES	ESO-E64	2017-12-03	curtain	Curtain	ward furniture/surfaces	Ward furniture/surfaces	Y	ND	ND	ND	ND	ND	ND
Ethiopia	ES	ESO-E65	2017-12-07	curtain	Curtain	ward furniture/surfaces	Ward furniture/surfaces	Y	N	Y	NA	neg	neg	neg
Ethiopia	ES	ESO-E66	2017-12-07	delivery couch	Delivery couch	ward furniture/surfaces	Ward furniture/surfaces	Y	Y	Y	neg	neg	neg	neg
Ethiopia	ES	ESO-E67	2017-12-07	Tape water	Tap water	ward furniture/surfaces	Surfaces near the sink drain	N	N	N	NA	NA	NA	NA
Ethiopia	ES	ESO-E68	2017-12-12	Tape water	Tap water	ward furniture/surfaces	Surfaces near the sink drain	N	N	N	NA	NA	NA	NA
Ethiopia	ES	ESO-E69	2017-12-12	delivery couch	Delivery couch	ward furniture/surfaces	Ward furniture/surfaces	Y	Y	Y	P	neg	neg	neg
Ethiopia	ES	ESO-E70	2017-12-12	curtain	Curtain	ward furniture/surfaces	Ward furniture/surfaces	Y	Y	Y	neg	neg	neg	neg
Ethiopia	ES	ESO-E71	2017-12-12	sink	Sink	basin/sink	Surfaces near the sink drain	Y	Y	Y	neg	neg	neg	neg
Ethiopia	ES	ESO-E72	2017-12-16	delivery couch	Delivery couch	ward furniture/surfaces	Ward furniture/surfaces	Y	Y	Y	neg	neg	neg	neg
Ethiopia	ES	ESO-E73	2017-12-21	Tape water	Tap water	ward furniture/surfaces	Surfaces near the sink drain	N	N	N	NA	NA	NA	NA
Ethiopia	ES	ESO-E74	2017-12-21	delivery couch	Delivery couch	ward furniture/surfaces	Ward furniture/surfaces	N	N	N	NA	NA	NA	NA
Ethiopia	ES	ESO-E75	2017-12-21	delivery couch	Delivery couch	ward furniture/surfaces	Ward furniture/surfaces	Y	Y	N	neg	NA	NA	NA
Ethiopia	ES	ESO-E76	2017-12-21	table	Table	ward furniture/surfaces	Ward furniture/surfaces	N	N	N	NA	NA	NA	NA
Ethiopia	ES	ESO-E77	2017-12-24	delivery couch	Delivery couch	ward furniture/surfaces	Ward furniture/surfaces	Y	N	N	NA	NA	NA	NA
Ethiopia	ES	ESO-E78	2017-12-28	Tape water	Tap water	ward furniture/surfaces	Surfaces near the sink drain	N	N	N	NA	NA	NA	NA
Ethiopia	ES	ESO-E79	2017-12-28	curtain	Curtain	ward furniture/surfaces	Ward furniture/surfaces	Y	Y	Y	neg	neg	neg	neg
Ethiopia	ES	ESO-E80	2017-12-28	Radiant warmer	Radiant warmer	radiant warmers& resuscitation room	Emergency neonatal care	N	N	N	NA	NA	NA	NA
Ethiopia	ES	ESO-E81	2017-12-28	delivery couch	Delivery couch	ward furniture/surfaces	Ward furniture/surfaces	N	Y	N	neg	NA	NA	NA
Ethiopia	ES	ESO-E82	2017-12-31	curtain	Curtain	ward furniture/surfaces	Ward furniture/surfaces	Y	Y	Y	neg	neg	neg	neg
Ethiopia	ES	ESO-E83	2018-01-03	Tape water	Tap water	ward furniture/surfaces	Surfaces near the sink drain	Y	Y	Y	neg	neg	neg	neg
Ethiopia	ES	ESO-E84	2018-01-04	sink	Sink	basin/sink	Surfaces near the sink drain	N	N	N	NA	NA	NA	NA
Ethiopia	ES	ESO-E85	2018-01-04	curtain	Curtain	ward furniture/surfaces	Ward furniture/surfaces	Y	Y	Y	neg	neg	neg	neg
Ethiopia	ES	ESO-E86	2018-01-04	couch	Couch	ward furniture/surfaces	Ward furniture/surfaces	Y	Y	N	P	NA	NA	NA
Ethiopia	ES	ESS-E0001	2017-08-01	Baby corner(bed)	Baby's corner	areas/objects around the baby	Patient's Zone	N	N	N	NA	NA	NA	NA
Ethiopia	ES	ESS-E0002	2017-08-04	bed at middle part	Bed	ward furniture/surfaces	Patient's Zone	N	N	N	NA	NA	NA	NA
Ethiopia	ES	ESS-E0003	2017-08-06	Radiant warmer	Radiant warmer	radiant warmers& resuscitation room	Emergency neonatal care	N	N	N	NA	NA	NA	NA
Ethiopia	ES	ESS-E0004	2017-08-07	phototherapy machine	Phototherapy machine	phototherapy	Medical equipment	Y	Y	Y	P	neg	neg	neg
Ethiopia	ES	ESS-E0005	2017-08-15	Radiant warmer	Radiant warmer	radiant warmers& resuscitation room	Emergency neonatal care	N	N	N	NA	NA	NA	NA
Ethiopia	ES	ESS-E0006	2017-08-23	wall	Wall	ward furniture/surfaces	Ward furniture/surfaces	N	N	N	NA	NA	NA	NA
Ethiopia	ES	ESS-E0007	2017-08-25	Heater	NA			N	N	N	NA	NA	NA	NA
Ethiopia	ES	ESS-E0008	2017-09-04	Manual suker	suction bulb	mobile medical equipment	Mobile medical equipment	Y	Y	Y	neg	neg	neg	neg
Ethiopia	ES	ESS-E0009	2017-08-23	Baby corner(bed)	Baby's corner	areas/objects around the baby	Patient's Zone	N	N	N	NA	NA	NA	NA
Ethiopia	ES	ESS-E0010	2017-08-20	Sink	Sink	basin/sink	Surfaces near the sink drain	N	N	N	NA	NA	NA	NA
Ethiopia	ES	ESS-E0011	2017-08-21	Bed	Bed	ward furniture/surfaces	Patient's Zone	N	N	N	NA	NA	NA	NA
Ethiopia	ES	ESS-E0012	2017-08-22	phototherapy machine	Phototherapy machine	phototherapy	Medical equipment	Y	Y	Y	P	neg	neg	neg
Ethiopia	ES	ESS-E0013	2017-09-20	Phototerapy Machien	Phototherapy machine	phototherapy	Medical equipment	Y	Y	Y	neg	neg	neg	neg
Ethiopia	ES	ESS-E0014	2017-08-18	Phototerapy Machien	Phototherapy machine	phototherapy	Medical equipment	Y	Y	Y	P	neg	neg	neg
Ethiopia	ES	ESS-E0015	2017-09-21	pulsoxometry	Pulse oximetry	medical equipment	Medical equipment	Y	Y	Y	P	neg	neg	neg
Ethiopia	ES	ESS-E0016	2017-09-21	Ambubag tube	Ambu bag (bag valve mask) and accessories	medical equipment	Medical equipment	Y	Y	Y	ND	neg	neg	neg
Ethiopia	ES	ESS-E0017	2017-09-02	Incubator	Incubator	incubators	Emergency neonatal care	N	N	N	NA	NA	NA	NA
Ethiopia	ES	ESS-E0018	2017-09-04	Baby corner(bed)	Baby's corner	areas/objects around the baby	Patient's Zone	Y	Y	Y	P	neg	neg	neg
Ethiopia	ES	ESS-E0019	2017-09-07	Humidifier	NA			N	N	N	NA	NA	NA	NA
Ethiopia	ES	ESS-E0020	2017-09-03	phototherapy	Phototherapy machine	phototherapy	Medical equipment	Y	Y	Y	neg	neg	neg	neg
Ethiopia	ES	ESS-E0021	2017-09-09	Safety box	Safety box	ward furniture/surfaces	Ward furniture/surfaces	Y	Y	Y	P	neg	neg	neg
Ethiopia	ES	ESS-E0022	2017-09-09	Weight scale	weighing scale	weighing scale/measuring tape	Patient's Zone	N	N	N	NA	NA	NA	NA
Ethiopia	ES	ESS-E0023	2017-09-12	Flour	floor	floor	Ward furniture/surfaces	Y	Y	Y	neg	neg	neg	neg
Ethiopia	ES	ESS-E0024	2017-09-13	Thermometer	Thermometer	medical equipment	Medical equipment	N	N	N	NA	NA	NA	NA
Ethiopia	ES	ESS-E0025	2017-09-14	Stetescope	stethoscope and sphygmomanometer	medical equipment	Medical equipment	N	N	N	NA	NA	NA	NA
Ethiopia	ES	ESS-E0026	2017-09-15	Wall	Wall	ward furniture/surfaces	Ward furniture/surfaces	N	N	N	NA	NA	NA	NA
Ethiopia	ES	ESS-E0027	2017-09-19	Incubator	Incubator	incubators	Emergency neonatal care	N	N	N	NA	NA	NA	NA
Ethiopia	ES	ESS-E0028	2017-09-21	Flour	floor	floor	Ward furniture/surfaces	N	N	N	NA	NA	NA	NA
Ethiopia	ES	ESS-E0029	2017-09-22	Bed	Bed	ward furniture/surfaces	Patient's Zone	N	N	N	NA	NA	NA	NA
Ethiopia	ES	ESS-E0030	2017-10-15	Suction bulb	suction bulb	mobile medical equipment	Mobile medical equipment	Y	Y	Y	P	neg	neg	neg
Ethiopia	ES	ESS-E0031	2017-10-15	IV SET	intravenous (IV) line and accessories	medical equipment	Medical equipment	N	N	N	NA	NA	NA	NA
Ethiopia	ES	ESS-E0032	2017-10-16	IV LINE	intravenous (IV) line and accessories	medical equipment	Medical equipment	N	N	N	NA	NA	NA	NA
Ethiopia	ES	ESS-E0033	2017-10-17	Weight scale	weighing scale	weighing scale/measuring tape	Patient's Zone	N	N	N	NA	NA	NA	NA
Ethiopia	ES	ESS-E0034	2017-10-03	Bed	Bed	ward furniture/surfaces	Patient's Zone	N	N	N	NA	NA	NA	NA
Ethiopia	ES	ESS-E0035	2017-10-06	Bed	Bed	ward furniture/surfaces	Patient's Zone	Y	Y	Y	P	neg	neg	neg
Ethiopia	ES	ESS-E0036	2017-10-07	Wall	Wall	ward furniture/surfaces	Ward furniture/surfaces	Y	Y	Y	P	neg	neg	neg
Ethiopia	ES	ESS-E0037	2017-10-08	Oxygen clinder	Oxygen cylinder	Oxygen therapy	Mobile medical equipment	N	N	N	NA	NA	NA	NA
Ethiopia	ES	ESS-E0038	2017-10-19	Suction bulb	suction bulb	mobile medical equipment	Mobile medical equipment	Y	Y	Y	P	neg	neg	neg
Ethiopia	ES	ESS-E0039	2017-10-19	Phototherapy Machine	Phototherapy machine	phototherapy	Medical equipment	N	N	N	NA	NA	NA	NA
Ethiopia	ES	ESS-E0040	2017-10-19	Incubator	Incubator	incubators	Emergency neonatal care	N	N	N	NA	NA	NA	NA
Ethiopia	ES	ESS-E0041	2017-10-20	Pulseoxymetry	Pulse oximetry	medical equipment	Medical equipment	N	N	N	NA	NA	NA	NA
Ethiopia	ES	ESS-E0042	2017-10-23	round table	Table	ward furniture/surfaces	Ward furniture/surfaces	N	N	N	NA	NA	NA	NA
Ethiopia	ES	ESS-E0043	2017-10-30	Weight scale	weighing scale	weighing scale/measuring tape	Patient's Zone	Y	Y	Y	P	neg	neg	neg
Ethiopia	ES	ESS-E0044	2017-10-30	Tap water	Tap water	ward furniture/surfaces	Surfaces near the sink drain	N	N	N	NA	NA	NA	NA
Ethiopia	ES	ESS-E43	2017-10-30	Weight scale	weighing scale	weighing scale/measuring tape	Patient's Zone	N	N	N	NA	NA	NA	NA
Ethiopia	ES	ESS-E45	2017-11-04	Tap water	Tap water	ward furniture/surfaces	Surfaces near the sink drain	N	N	N	NA	NA	NA	NA
Ethiopia	ES	ESS-E47	2017-11-06	Tap water	Tap water	ward furniture/surfaces	Surfaces near the sink drain	N	N	N	NA	NA	NA	NA
Ethiopia	ES	ESS-E49	2017-11-06	Rdiant warmer	Radiant warmer	radiant warmers& resuscitation room	Emergency neonatal care	Y	Y	Y	P	neg	neg	neg
Ethiopia	ES	ESS-E50	2017-11-06	Tap water	Tap water	ward furniture/surfaces	Surfaces near the sink drain	N	N	N	NA	NA	NA	NA
Ethiopia	ES	ESS-E52	2017-11-20	Tap water	Tap water	ward furniture/surfaces	Surfaces near the sink drain	N	N	N	NA	NA	NA	NA
Ethiopia	ES	ESS-E53	2017-11-20	perfuser	Perfusion therapy	medical equipment	Medical equipment	Y	Y	Y	neg	neg	neg	neg
Ethiopia	ES	ESS-E54	2017-11-20	Blood drowing table	Blood drawing table	ward furniture/surfaces	Ward furniture/surfaces	N	N	N	NA	NA	NA	NA
Ethiopia	ES	ESS-E55	2017-11-20	Tap water	Tap water	ward furniture/surfaces	Surfaces near the sink drain	N	N	N	NA	NA	NA	NA
Ethiopia	ES	ESS-E56	2017-11-26	Tap water	Tap water	ward furniture/surfaces	Surfaces near the sink drain	Y	Y	N	P	NA	NA	NA
Ethiopia	ES	ESS-E58	2017-11-26	radiant	Radiant warmer	radiant warmers& resuscitation room	Emergency neonatal care	N	N	N	NA	NA	NA	NA
Ethiopia	ES	ESS-E59	2017-11-27	Tape water	Tap water	ward furniture/surfaces	Surfaces near the sink drain	Y	Y	Y	neg	neg	neg	neg
Ethiopia	ES	ESS-E60	2017-11-27	Incubator	Incubator	incubators	Emergency neonatal care	N	N	N	NA	NA	NA	NA
Ethiopia	ES	ESS-E61	2017-11-27	Radiant warmer	Radiant warmer	radiant warmers& resuscitation room	Emergency neonatal care	N	N	N	NA	NA	NA	NA
Ethiopia	ES	ESS-E62	2017-12-03	Tape water	Tap water	ward furniture/surfaces	Surfaces near the sink drain	N	N	N	NA	NA	NA	NA
Ethiopia	ES	ESS-E63	2017-12-03	Incubator	Incubator	incubators	Emergency neonatal care	Y	Y	Y	neg	neg	neg	neg
Ethiopia	ES	ESS-E64	2017-12-03	Radiant warmer	Radiant warmer	radiant warmers& resuscitation room	Emergency neonatal care	Y	Y	Y	P	neg	neg	neg
Ethiopia	ES	ESS-E65	2017-12-03	Radiant warmer	Radiant warmer	radiant warmers& resuscitation room	Emergency neonatal care	Y	Y	Y	P	neg	neg	neg
Ethiopia	ES	ESS-E66	2017-12-03	curtain	Curtain	ward furniture/surfaces	Ward furniture/surfaces	N	N	N	NA	NA	NA	NA
Ethiopia	ES	ESS-E67	2017-12-07	Tape water	Tap water	ward furniture/surfaces	Surfaces near the sink drain	N	N	N	NA	NA	NA	NA
Ethiopia	ES	ESS-E68	2017-12-12	Tape water	Tap water	ward furniture/surfaces	Surfaces near the sink drain	N	N	N	NA	NA	NA	NA
Ethiopia	ES	ESS-E69	2017-12-12	Radiant warmer	Radiant warmer	radiant warmers& resuscitation room	Emergency neonatal care	N	N	N	NA	NA	NA	NA
Ethiopia	ES	ESS-E70	2017-12-12	Radiant warmer	Radiant warmer	radiant warmers& resuscitation room	Emergency neonatal care	Y	Y	Y	neg	P	neg	neg
Ethiopia	ES	ESS-E71	2017-12-12	Radiant warmer	Radiant warmer	radiant warmers& resuscitation room	Emergency neonatal care	Y	Y	Y	P	neg	neg	neg
Ethiopia	ES	ESS-E72	2017-12-16	Radiant warmer	Radiant warmer	radiant warmers& resuscitation room	Emergency neonatal care	Y	Y	Y	neg	neg	neg	neg
Ethiopia	ES	ESS-E73	2017-12-21	Tape water	Tap water	ward furniture/surfaces	Surfaces near the sink drain	N	N	N	NA	NA	NA	NA
Ethiopia	ES	ESS-E74	2017-12-21	Radiant warmer	Radiant warmer	radiant warmers& resuscitation room	Emergency neonatal care	Y	Y	N	P	NA	NA	NA
Ethiopia	ES	ESS-E75	2017-12-21	Incubator	Incubator	incubators	Emergency neonatal care	Y	Y	Y	P	neg	neg	neg
Ethiopia	ES	ESS-E76	2017-12-21	Radiant warmer	Radiant warmer	radiant warmers& resuscitation room	Emergency neonatal care	N	N	N	NA	NA	NA	NA
Ethiopia	ES	ESS-E77	2017-12-24	Radiant warmer	Radiant warmer	radiant warmers& resuscitation room	Emergency neonatal care	Y	Y	Y	P	neg	neg	P
Ethiopia	ES	ESS-E78	2017-12-28	Tape water	Tap water	ward furniture/surfaces	Surfaces near the sink drain	N	N	N	NA	NA	NA	NA
Ethiopia	ES	ESS-E79	2017-12-28	delivery couch	Delivery couch	ward furniture/surfaces	Ward furniture/surfaces	N	N	N	NA	NA	NA	NA
Ethiopia	ES	ESS-E80						N	N	N	NA	NA	NA	NA
Ethiopia	ES	ESS-E81	2017-12-28	Radiant warmer	Radiant warmer	radiant warmers& resuscitation room	Emergency neonatal care	N	N	N	NA	NA	NA	NA
Ethiopia	ES	ESS-E82	2017-12-31	SINK	Sink	basin/sink	Surfaces near the sink drain	Y	Y	Y	neg	neg	neg	neg
Ethiopia	ES	ESS-E83	2017-12-31	sink	Sink	basin/sink	Surfaces near the sink drain	Y	Y	Y	P	neg	neg	P
Ethiopia	ES	ESS-E84	2018-01-04	Radiant warmer	Radiant warmer	radiant warmers& resuscitation room	Emergency neonatal care	Y	Y	Y	neg	neg	neg	neg
Ethiopia	ES	ESS-E86	2018-01-04	Tape water	Tap water	ward furniture/surfaces	Surfaces near the sink drain	N	N	N	NA	NA	NA	NA
Ethiopia	ES	ESS-E87	2018-01-04	Tape water	Tap water	ward furniture/surfaces	Surfaces near the sink drain	N	N	N	NA	NA	NA	NA
Nigeria	NK	NK-E(baseline)1	2017-01-04	Radiant warmer	Radiant warmer	radiant warmers& resuscitation room	Emergency neonatal care	N	Y	Y	P	neg	neg	neg
Nigeria	NK	NK-E(baseline)10	2017-07-21	Soliset	NA			Y	Y	Y	neg	neg	neg	neg
Nigeria	NK	NK-E(baseline)100						Y	Y	Y	neg	neg	neg	neg
Nigeria	NK	NK-E(baseline)101						Y	Y	Y	neg	neg	neg	neg
Nigeria	NK	NK-E(baseline)102						Y	Y	Y	neg	neg	neg	neg
Nigeria	NK	NK-E(baseline)103						Y	Y	Y	neg	neg	neg	neg
Nigeria	NK	NK-E(baseline)104						Y	Y	Y	neg	neg	neg	neg
Nigeria	NK	NK-E(baseline)105						N	N	N	NA	NA	NA	NA
Nigeria	NK	NK-E(baseline)106						Y	Y	Y	neg	neg	neg	neg
Nigeria	NK	NK-E(baseline)107						Y	Y	Y	neg	neg	neg	neg
Nigeria	NK	NK-E(baseline)108						Y	Y	Y	neg	neg	neg	neg
Nigeria	NK	NK-E(baseline)109						N	N	N	NA	NA	NA	NA
Nigeria	NK	NK-E(baseline)11						N	N	N	NA	NA	NA	NA
Nigeria	NK	NK-E(baseline)110						Y	Y	Y	neg	neg	neg	neg
Nigeria	NK	NK-E(baseline)111						Y	Y	Y	neg	neg	neg	neg
Nigeria	NK	NK-E(baseline)112						Y	Y	Y	neg	neg	neg	neg
Nigeria	NK	NK-E(baseline)113						Y	Y	Y	neg	neg	neg	neg
Nigeria	NK	NK-E(baseline)114						Y	Y	Y	neg	neg	neg	neg
Nigeria	NK	NK-E(baseline)115						Y	Y	Y	neg	neg	neg	neg
Nigeria	NK	NK-E(baseline)116						N	N	N	NA	NA	NA	NA
Nigeria	NK	NK-E(baseline)117						Y	Y	Y	neg	neg	neg	neg
Nigeria	NK	NK-E(baseline)118						Y	Y	Y	P	neg	neg	neg
Nigeria	NK	NK-E(baseline)119						Y	Y	Y	neg	neg	neg	neg
Nigeria	NK	NK-E(baseline)12						N	N	N	NA	NA	NA	NA
Nigeria	NK	NK-E(baseline)120						Y	Y	Y	neg	neg	neg	neg
Nigeria	NK	NK-E(baseline)121						Y	Y	Y	neg	neg	neg	neg
Nigeria	NK	NK-E(baseline)122						Y	Y	Y	neg	neg	neg	neg
Nigeria	NK	NK-E(baseline)123						N	N	N	NA	NA	NA	NA
Nigeria	NK	NK-E(baseline)124						Y	Y	Y	neg	neg	neg	neg
Nigeria	NK	NK-E(baseline)125						Y	Y	Y	neg	neg	neg	neg
Nigeria	NK	NK-E(baseline)126						Y	Y	Y	neg	neg	neg	neg
Nigeria	NK	NK-E(baseline)127						Y	Y	Y	neg	neg	neg	neg
Nigeria	NK	NK-E(baseline)128						Y	Y	Y	neg	neg	neg	neg
Nigeria	NK	NK-E(baseline)129						Y	Y	Y	neg	neg	neg	neg
Nigeria	NK	NK-E(baseline)13						Y	Y	Y	P	neg	neg	neg
Nigeria	NK	NK-E(baseline)130						Y	Y	Y	neg	neg	neg	neg
Nigeria	NK	NK-E(baseline)131						N	N	N	NA	NA	NA	NA
Nigeria	NK	NK-E(baseline)132						Y	Y	Y	neg	neg	neg	neg
Nigeria	NK	NK-E(baseline)133						Y	Y	Y	neg	neg	neg	neg
Nigeria	NK	NK-E(baseline)134						Y	Y	Y	neg	neg	neg	neg
Nigeria	NK	NK-E(baseline)135						Y	Y	Y	neg	neg	neg	neg
Nigeria	NK	NK-E(baseline)136						Y	Y	Y	neg	neg	neg	neg
Nigeria	NK	NK-E(baseline)137						Y	Y	Y	neg	neg	neg	neg
Nigeria	NK	NK-E(baseline)138						Y	Y	Y	neg	neg	neg	neg
Nigeria	NK	NK-E(baseline)139						Y	Y	Y	neg	neg	neg	neg
Nigeria	NK	NK-E(baseline)14						Y	Y	Y	neg	neg	neg	neg
Nigeria	NK	NK-E(baseline)140						N	N	N	NA	NA	NA	NA
Nigeria	NK	NK-E(baseline)141						Y	Y	Y	neg	neg	neg	neg
Nigeria	NK	NK-E(baseline)142						Y	Y	Y	neg	neg	neg	neg
Nigeria	NK	NK-E(baseline)143						Y	Y	Y	neg	neg	neg	neg
Nigeria	NK	NK-E(baseline)144						Y	Y	Y	neg	neg	neg	neg
Nigeria	NK	NK-E(baseline)145						Y	Y	Y	neg	P	neg	neg
Nigeria	NK	NK-E(baseline)146						Y	Y	Y	neg	neg	neg	neg
Nigeria	NK	NK-E(baseline)147						Y	Y	Y	neg	P	neg	neg
Nigeria	NK	NK-E(baseline)148						Y	Y	Y	neg	neg	neg	neg
Nigeria	NK	NK-E(baseline)149						Y	Y	Y	neg	neg	neg	neg
Nigeria	NK	NK-E(baseline)15						Y	Y	Y	neg	neg	neg	neg
Nigeria	NK	NK-E(baseline)150						Y	Y	Y	neg	neg	neg	neg
Nigeria	NK	NK-E(baseline)151						Y	Y	Y	neg	neg	neg	neg
Nigeria	NK	NK-E(baseline)152						Y	Y	Y	P	neg	neg	neg
Nigeria	NK	NK-E(baseline)153						Y	Y	Y	P	neg	neg	neg
Nigeria	NK	NK-E(baseline)154						Y	Y	Y	neg	neg	neg	neg
Nigeria	NK	NK-E(baseline)155						Y	Y	Y	neg	P	neg	neg
Nigeria	NK	NK-E(baseline)156						Y	Y	Y	P	neg	neg	neg
Nigeria	NK	NK-E(baseline)157						Y	Y	Y	P	P	neg	neg
Nigeria	NK	NK-E(baseline)158						Y	Y	Y	P	P	neg	neg
Nigeria	NK	NK-E(baseline)159						Y	Y	Y	neg	neg	neg	neg
Nigeria	NK	NK-E(baseline)16						N	N	N	NA	NA	NA	NA
Nigeria	NK	NK-E(baseline)160						Y	Y	Y	neg	P	neg	neg
Nigeria	NK	NK-E(baseline)161						Y	Y	Y	P	neg	neg	neg
Nigeria	NK	NK-E(baseline)162						Y	Y	Y	P	neg	neg	neg
Nigeria	NK	NK-E(baseline)163						Y	Y	Y	neg	neg	neg	neg
Nigeria	NK	NK-E(baseline)164						Y	Y	Y	P	neg	neg	neg
Nigeria	NK	NK-E(baseline)165						Y	Y	Y	neg	P	neg	neg
Nigeria	NK	NK-E(baseline)166						Y	Y	Y	P	neg	neg	neg
Nigeria	NK	NK-E(baseline)167						Y	Y	Y	P	neg	neg	neg
Nigeria	NK	NK-E(baseline)168						Y	Y	Y	neg	neg	neg	neg
Nigeria	NK	NK-E(baseline)169						Y	Y	Y	neg	neg	neg	neg
Nigeria	NK	NK-E(baseline)17						Y	Y	Y	P	neg	neg	P
Nigeria	NK	NK-E(baseline)170						Y	Y	Y	P	neg	neg	neg
Nigeria	NK	NK-E(baseline)171						Y	Y	Y	P	P	neg	neg
Nigeria	NK	NK-E(baseline)172						Y	Y	Y	P	neg	neg	neg
Nigeria	NK	NK-E(baseline)173						Y	Y	Y	P	neg	neg	neg
Nigeria	NK	NK-E(baseline)174						Y	Y	Y	P	neg	neg	neg
Nigeria	NK	NK-E(baseline)175						Y	Y	Y	P	P	neg	P
Nigeria	NK	NK-E(baseline)176						Y	Y	Y	P	neg	neg	neg
Nigeria	NK	NK-E(baseline)177						Y	Y	Y	P	neg	neg	neg
Nigeria	NK	NK-E(baseline)178						Y	Y	Y	P	neg	neg	neg
Nigeria	NK	NK-E(baseline)179						Y	Y	Y	P	P	neg	neg
Nigeria	NK	NK-E(baseline)18						Y	Y	Y	neg	neg	neg	neg
Nigeria	NK	NK-E(baseline)180						Y	Y	Y	P	neg	neg	neg
Nigeria	NK	NK-E(baseline)181						Y	Y	Y	P	P	neg	neg
Nigeria	NK	NK-E(baseline)182						Y	Y	Y	neg	P	neg	neg
Nigeria	NK	NK-E(baseline)183						Y	Y	Y	P	neg	neg	neg
Nigeria	NK	NK-E(baseline)184						Y	Y	Y	P	neg	neg	neg
Nigeria	NK	NK-E(baseline)185						Y	Y	Y	P	P	neg	neg
Nigeria	NK	NK-E(baseline)186						Y	Y	Y	P	neg	neg	neg
Nigeria	NK	NK-E(baseline)187						Y	Y	Y	P	neg	neg	neg
Nigeria	NK	NK-E(baseline)188						Y	Y	Y	P	neg	neg	neg
Nigeria	NK	NK-E(baseline)189						Y	Y	Y	P	neg	neg	neg
Nigeria	NK	NK-E(baseline)19						Y	Y	Y	neg	neg	neg	neg
Nigeria	NK	NK-E(baseline)190						Y	Y	Y	P	neg	neg	neg
Nigeria	NK	NK-E(baseline)191						Y	Y	Y	P	neg	neg	neg
Nigeria	NK	NK-E(baseline)192						Y	Y	Y	P	neg	neg	neg
Nigeria	NK	NK-E(baseline)193						Y	Y	Y	P	P	neg	neg
Nigeria	NK	NK-E(baseline)194						Y	Y	Y	neg	neg	neg	neg
Nigeria	NK	NK-E(baseline)195						Y	Y	Y	P	P	neg	neg
Nigeria	NK	NK-E(baseline)196						Y	Y	Y	neg	neg	neg	neg
Nigeria	NK	NK-E(baseline)197						Y	Y	Y	neg	P	neg	neg
Nigeria	NK	NK-E(baseline)198						N	N	N	NA	NA	NA	NA
Nigeria	NK	NK-E(baseline)199						N	N	N	NA	NA	NA	NA
Nigeria	NK	NK-E(baseline)2	2017-07-21	Cot 1	Cot	ward furniture/surfaces	Patient's Zone	N	N	N	NA	NA	NA	NA
Nigeria	NK	NK-E(baseline)20						Y	Y	Y	neg	neg	neg	neg
Nigeria	NK	NK-E(baseline)200						N	N	N	NA	NA	NA	NA
Nigeria	NK	NK-E(baseline)21						Y	Y	Y	neg	neg	neg	neg
Nigeria	NK	NK-E(baseline)22						Y	Y	Y	neg	neg	neg	neg
Nigeria	NK	NK-E(baseline)23						Y	Y	Y	neg	neg	neg	neg
Nigeria	NK	NK-E(baseline)24						N	N	N	NA	NA	NA	NA
Nigeria	NK	NK-E(baseline)25						Y	Y	Y	neg	neg	neg	neg
Nigeria	NK	NK-E(baseline)26						Y	Y	Y	P	neg	neg	neg
Nigeria	NK	NK-E(baseline)27						N	N	N	NA	NA	NA	NA
Nigeria	NK	NK-E(baseline)28						N	N	N	NA	NA	NA	NA
Nigeria	NK	NK-E(baseline)29						N	N	N	NA	NA	NA	NA
Nigeria	NK	NK-E(baseline)3	2017-07-21	Nursing Cup	Nurse's cup	healthcare workers&workstation	Patient's Zone	Y	Y	Y	P	neg	neg	neg
Nigeria	NK	NK-E(baseline)30						N	N	N	NA	NA	NA	NA
Nigeria	NK	NK-E(baseline)31						N	N	N	NA	NA	NA	NA
Nigeria	NK	NK-E(baseline)32						N	N	N	NA	NA	NA	NA
Nigeria	NK	NK-E(baseline)33						Y	N	N	NA	NA	NA	NA
Nigeria	NK	NK-E(baseline)34						Y	Y	Y	neg	neg	neg	neg
Nigeria	NK	NK-E(baseline)35						N	N	N	NA	NA	NA	NA
Nigeria	NK	NK-E(baseline)36						N	N	N	NA	NA	NA	NA
Nigeria	NK	NK-E(baseline)37						Y	Y	Y	neg	neg	neg	neg
Nigeria	NK	NK-E(baseline)38						Y	Y	Y	neg	neg	neg	neg
Nigeria	NK	NK-E(baseline)39						Y	Y	Y	neg	neg	neg	neg
Nigeria	NK	NK-E(baseline)4	2017-07-21	Syringe	Syringes	medical equipment	Medical equipment	Y	Y	Y	P	neg	neg	neg
Nigeria	NK	NK-E(baseline)40						Y	Y	Y	neg	neg	neg	neg
Nigeria	NK	NK-E(baseline)41						Y	Y	Y	neg	neg	neg	neg
Nigeria	NK	NK-E(baseline)42						Y	Y	Y	neg	neg	neg	neg
Nigeria	NK	NK-E(baseline)43						N	N	N	NA	NA	NA	NA
Nigeria	NK	NK-E(baseline)44						Y	Y	Y	neg	neg	neg	neg
Nigeria	NK	NK-E(baseline)45						Y	Y	Y	neg	neg	neg	neg
Nigeria	NK	NK-E(baseline)46						Y	Y	Y	neg	neg	neg	neg
Nigeria	NK	NK-E(baseline)47						Y	Y	Y	neg	neg	neg	neg
Nigeria	NK	NK-E(baseline)48						N	N	N	NA	NA	NA	NA
Nigeria	NK	NK-E(baseline)49						Y	Y	Y	P	neg	neg	neg
Nigeria	NK	NK-E(baseline)5	2017-07-21	Weighing Scale	weighing scale	weighing scale/measuring tape	Patient's Zone	Y	Y	Y	neg	neg	neg	neg
Nigeria	NK	NK-E(baseline)50						Y	Y	Y	neg	neg	neg	neg
Nigeria	NK	NK-E(baseline)51						Y	Y	Y	P	neg	neg	neg
Nigeria	NK	NK-E(baseline)52						Y	Y	Y	neg	neg	neg	neg
Nigeria	NK	NK-E(baseline)53						Y	Y	Y	neg	neg	neg	neg
Nigeria	NK	NK-E(baseline)54						Y	Y	Y	neg	neg	neg	neg
Nigeria	NK	NK-E(baseline)55						Y	N	N	NA	NA	NA	NA
Nigeria	NK	NK-E(baseline)56						Y	Y	Y	P	neg	neg	neg
Nigeria	NK	NK-E(baseline)57						Y	Y	Y	P	neg	neg	neg
Nigeria	NK	NK-E(baseline)58						N	N	N	NA	NA	NA	NA
Nigeria	NK	NK-E(baseline)59						N	N	N	NA	NA	NA	NA
Nigeria	NK	NK-E(baseline)6	2017-07-21	Sink	Sink	basin/sink	Surfaces near the sink drain	Y	Y	Y	neg	neg	neg	neg
Nigeria	NK	NK-E(baseline)60						Y	Y	Y	P	neg	neg	neg
Nigeria	NK	NK-E(baseline)61						Y	Y	Y	P	neg	neg	neg
Nigeria	NK	NK-E(baseline)62						N	N	N	NA	NA	NA	NA
Nigeria	NK	NK-E(baseline)63						Y	Y	N	P	NA	NA	NA
Nigeria	NK	NK-E(baseline)64						Y	Y	Y	neg	neg	neg	neg
Nigeria	NK	NK-E(baseline)65						Y	Y	Y	neg	neg	neg	neg
Nigeria	NK	NK-E(baseline)66						N	N	N	NA	NA	NA	NA
Nigeria	NK	NK-E(baseline)67						Y	Y	Y	neg	neg	neg	neg
Nigeria	NK	NK-E(baseline)68						Y	Y	Y	neg	neg	neg	neg
Nigeria	NK	NK-E(baseline)69						Y	Y	Y	P	neg	neg	neg
Nigeria	NK	NK-E(baseline)7	2017-07-21	Thermometer	Thermometer	medical equipment	Medical equipment	Y	Y	Y	P	neg	neg	neg
Nigeria	NK	NK-E(baseline)70						Y	Y	Y	neg	neg	neg	neg
Nigeria	NK	NK-E(baseline)71						Y	Y	Y	neg	neg	neg	neg
Nigeria	NK	NK-E(baseline)72						Y	Y	Y	P	neg	neg	neg
Nigeria	NK	NK-E(baseline)73						Y	Y	Y	neg	neg	neg	neg
Nigeria	NK	NK-E(baseline)74						Y	Y	Y	neg	neg	neg	neg
Nigeria	NK	NK-E(baseline)75						Y	Y	Y	neg	neg	neg	neg
Nigeria	NK	NK-E(baseline)76						Y	Y	Y	neg	neg	neg	neg
Nigeria	NK	NK-E(baseline)77						Y	Y	Y	P	neg	neg	neg
Nigeria	NK	NK-E(baseline)78						Y	Y	Y	P	neg	neg	neg
Nigeria	NK	NK-E(baseline)79						Y	Y	N	P	NA	NA	NA
Nigeria	NK	NK-E(baseline)8	2017-07-21	Incubator Mattresss	Incubator mattress	incubators	Emergency neonatal care	Y	Y	Y	P	neg	neg	neg
Nigeria	NK	NK-E(baseline)80						Y	Y	Y	neg	neg	neg	neg
Nigeria	NK	NK-E(baseline)81						Y	Y	Y	P	neg	neg	neg
Nigeria	NK	NK-E(baseline)82						Y	Y	Y	neg	neg	neg	neg
Nigeria	NK	NK-E(baseline)83						Y	Y	Y	P	neg	neg	neg
Nigeria	NK	NK-E(baseline)84						Y	Y	Y	P	neg	neg	P
Nigeria	NK	NK-E(baseline)85						Y	Y	Y	neg	neg	neg	P
Nigeria	NK	NK-E(baseline)86						Y	Y	Y	P	P	neg	P
Nigeria	NK	NK-E(baseline)87						N	N	N	NA	NA	NA	NA
Nigeria	NK	NK-E(baseline)88						Y	Y	Y	neg	neg	neg	neg
Nigeria	NK	NK-E(baseline)89						Y	Y	Y	neg	neg	neg	neg
Nigeria	NK	NK-E(baseline)9	2017-07-21	Incubator	Incubator	incubators	Emergency neonatal care	Y	Y	Y	neg	neg	neg	neg
Nigeria	NK	NK-E(baseline)90						Y	Y	Y	neg	neg	neg	neg
Nigeria	NK	NK-E(baseline)91						Y	Y	Y	P	neg	neg	neg
Nigeria	NK	NK-E(baseline)92						N	N	N	NA	NA	NA	NA
Nigeria	NK	NK-E(baseline)93						Y	Y	Y	P	neg	neg	neg
Nigeria	NK	NK-E(baseline)94						Y	Y	Y	neg	neg	neg	neg
Nigeria	NK	NK-E(baseline)95						Y	Y	Y	neg	neg	neg	neg
Nigeria	NK	NK-E(baseline)96						Y	Y	Y	P	neg	neg	neg
Nigeria	NK	NK-E(baseline)97						Y	Y	Y	neg	neg	neg	neg
Nigeria	NK	NK-E(baseline)98						Y	Y	Y	neg	neg	neg	neg
Nigeria	NK	NK-E(baseline)99						Y	Y	Y	neg	neg	neg	neg
Nigeria	NK	NK-E1	2017-07-21	Mattress (Cot 1)	Mattress	ward furniture/surfaces	Ward furniture/surfaces	Y	Y	Y	P	neg	neg	neg
Nigeria	NK	NK-E10	2017-07-21	Soliset	NA			Y	Y	Y	neg	neg	neg	neg
Nigeria	NK	NK-E100	2017-07-15	NURSERY	weighing scale	weighing scale/measuring tape	Patient's Zone	Y	Y	Y	P	neg	neg	neg
Nigeria	NK	NK-E101	2017-07-15	NURSERY	Sink	basin/sink	Surfaces near the sink drain	Y	Y	Y	P	neg	neg	neg
Nigeria	NK	NK-E102	2017-07-15	NURSERY	Baby's cot	areas/objects around the baby	Patient's Zone	Y	Y	Y	neg	neg	neg	neg
Nigeria	NK	NK-E103	2017-07-15	NURSERY	Phototherapy machine	phototherapy	Medical equipment	Y	Y	Y	P	neg	neg	neg
Nigeria	NK	NK-E104	2017-07-15	NURSERY	Mother's Chair	areas/objects around the mother	Patient's Zone	Y	Y	Y	P	neg	neg	neg
Nigeria	NK	NK-E105	2017-07-15	NURSERY	Medication table	ward furniture/surfaces	Ward furniture/surfaces	Y	Y	Y	P	neg	neg	neg
Nigeria	NK	NK-E106	2017-07-15	EPU	Bed	ward furniture/surfaces	Patient's Zone	Y	Y	Y	P	neg	neg	neg
Nigeria	NK	NK-E107	2017-07-15	EPU	Trolley	mobile medical equipment	Mobile medical equipment	Y	Y	Y	P	neg	neg	neg
Nigeria	NK	NK-E108	2017-07-15	EPU	Oxygen Concentrator	Oxygen therapy	Mobile medical equipment	Y	Y	Y	P	neg	neg	neg
Nigeria	NK	NK-E109	2017-07-15	EPU	Medication cabinet	medical equipment	Medical equipment	Y	Y	Y	P	neg	neg	neg
Nigeria	NK	NK-E11	2017-07-21	Nursing Bucket	Nurse's bucket	healthcare workers&workstation	Patient's Zone	Y	N	Y	NA	neg	neg	neg
Nigeria	NK	NK-E110	2017-07-15	EPU	NA			Y	Y	Y	neg	neg	neg	neg
Nigeria	NK	NK-E111	2017-07-15	EPU	Resuscitaire couch	radiant warmers& resuscitation room	Emergency neonatal care	Y	Y	Y	P	neg	neg	neg
Nigeria	NK	NK-E112	2017-07-15	EPU	Fridge	medical equipment	Medical equipment	Y	Y	Y	P	neg	neg	neg
Nigeria	NK	NK-E113	2017-07-15	EPU	NA			Y	Y	Y	P	neg	neg	neg
Nigeria	NK	NK-E114	2017-07-15	EPU	Basin	basin/sink	Surfaces near the sink drain	Y	Y	Y	P	P	neg	neg
Nigeria	NK	NK-E115	2017-07-15	EPU	weighing scale	weighing scale/measuring tape	Patient's Zone	Y	Y	Y	P	neg	neg	neg
Nigeria	NK	NK-E116						Y	Y	N	neg	NA	NA	NA
Nigeria	NK	NK-E117						Y	Y	N	neg	NA	NA	NA
Nigeria	NK	NK-E118						Y	Y	N	P	NA	NA	NA
Nigeria	NK	NK-E119						Y	Y	N	neg	NA	NA	NA
Nigeria	NK	NK-E12	2017-07-21	Incubator Mattresss	Incubator mattress	incubators	Emergency neonatal care	Y	Y	Y	neg	neg	neg	neg
Nigeria	NK	NK-E120						Y	Y	Y	neg	neg	neg	neg
Nigeria	NK	NK-E121						Y	Y	Y	neg	neg	neg	neg
Nigeria	NK	NK-E122						Y	Y	Y	neg	neg	neg	neg
Nigeria	NK	NK-E123						Y	Y	Y	P	P	neg	neg
Nigeria	NK	NK-E124						Y	Y	N	neg	NA	NA	NA
Nigeria	NK	NK-E125						Y	Y	N	neg	NA	NA	NA
Nigeria	NK	NK-E126						Y	Y	N	P	NA	NA	NA
Nigeria	NK	NK-E127						N	N	N	NA	NA	NA	NA
Nigeria	NK	NK-E128						Y	Y	Y	neg	neg	neg	neg
Nigeria	NK	NK-E129						Y	Y	Y	P	P	neg	neg
Nigeria	NK	NK-E13	2017-07-21	Incubator	Incubator	incubators	Emergency neonatal care	Y	Y	Y	neg	neg	neg	neg
Nigeria	NK	NK-E130						Y	Y	Y	neg	P	neg	neg
Nigeria	NK	NK-E131(2)						Y	Y	Y	neg	neg	neg	neg
Nigeria	NK	NK-E132						Y	Y	N	neg	NA	NA	NA
Nigeria	NK	NK-E133						Y	Y	N	neg	NA	NA	NA
Nigeria	NK	NK-E134						Y	Y	N	neg	NA	NA	NA
Nigeria	NK	NK-E135						Y	Y	N	neg	NA	NA	NA
Nigeria	NK	NK-E136						Y	Y	N	neg	NA	NA	NA
Nigeria	NK	NK-E137						Y	Y	N	neg	NA	NA	NA
Nigeria	NK	NK-E138						Y	Y	N	neg	NA	NA	NA
Nigeria	NK	NK-E139						Y	Y	N	P	NA	NA	NA
Nigeria	NK	NK-E14	2017-07-21	Soliset	NA			Y	Y	Y	P	neg	neg	neg
Nigeria	NK	NK-E140						Y	Y	N	neg	NA	NA	NA
Nigeria	NK	NK-E141						Y	Y	N	neg	NA	NA	NA
Nigeria	NK	NK-E142						Y	Y	N	neg	NA	NA	NA
Nigeria	NK	NK-E143						Y	Y	N	neg	NA	NA	NA
Nigeria	NK	NK-E144						Y	Y	N	neg	NA	NA	NA
Nigeria	NK	NK-E145						Y	Y	N	neg	NA	NA	NA
Nigeria	NK	NK-E146						Y	Y	N	P	NA	NA	NA
Nigeria	NK	NK-E147						Y	Y	N	neg	NA	NA	NA
Nigeria	NK	NK-E148						Y	Y	N	P	NA	NA	NA
Nigeria	NK	NK-E149						Y	Y	N	P	NA	NA	NA
Nigeria	NK	NK-E15	2017-07-21	Mother's Chair	Mother's Chair	areas/objects around the mother	Patient's Zone	Y	Y	Y	P	neg	neg	neg
Nigeria	NK	NK-E150						Y	Y	N	neg	NA	NA	NA
Nigeria	NK	NK-E151						Y	Y	N	P	NA	NA	NA
Nigeria	NK	NK-E152						Y	Y	Y	P	neg	neg	neg
Nigeria	NK	NK-E153						Y	Y	Y	neg	neg	neg	neg
Nigeria	NK	NK-E154						Y	Y	N	P	NA	NA	NA
Nigeria	NK	NK-E155						Y	Y	Y	neg	neg	neg	neg
Nigeria	NK	NK-E156						Y	Y	Y	neg	neg	neg	neg
Nigeria	NK	NK-E157						Y	Y	Y	neg	neg	neg	neg
Nigeria	NK	NK-E158						Y	Y	Y	neg	neg	neg	neg
Nigeria	NK	NK-E159						Y	Y	Y	P	neg	neg	neg
Nigeria	NK	NK-E16	2017-07-21	Nursing Bucket	Nurse's bucket	healthcare workers&workstation	Patient's Zone	Y	Y	Y	neg	neg	neg	neg
Nigeria	NK	NK-E160						Y	Y	Y	P	neg	neg	neg
Nigeria	NK	NK-E161						Y	Y	Y	P	neg	neg	neg
Nigeria	NK	NK-E162						Y	Y	Y	P	neg	neg	neg
Nigeria	NK	NK-E163						Y	Y	Y	P	neg	neg	neg
Nigeria	NK	NK-E164						Y	Y	Y	P	neg	neg	neg
Nigeria	NK	NK-E165						Y	Y	Y	neg	neg	neg	neg
Nigeria	NK	NK-E166						Y	Y	Y	P	P	neg	neg
Nigeria	NK	NK-E167						Y	Y	Y	P	neg	neg	neg
Nigeria	NK	NK-E168						Y	Y	Y	P	P	neg	neg
Nigeria	NK	NK-E169						Y	Y	Y	neg	neg	neg	neg
Nigeria	NK	NK-E17	2017-07-21	Resuscitaire	Resuscitaire	radiant warmers& resuscitation room	Emergency neonatal care	Y	N	Y	NA	neg	neg	neg
Nigeria	NK	NK-E170						Y	Y	Y	neg	neg	neg	neg
Nigeria	NK	NK-E171						Y	Y	Y	P	neg	neg	neg
Nigeria	NK	NK-E172						Y	Y	Y	neg	P	neg	neg
Nigeria	NK	NK-E173						Y	Y	Y	neg	neg	neg	neg
Nigeria	NK	NK-E174						Y	Y	Y	neg	P	neg	neg
Nigeria	NK	NK-E175						Y	Y	Y	neg	neg	neg	neg
Nigeria	NK	NK-E176						Y	Y	N	P	NA	NA	NA
Nigeria	NK	NK-E177						Y	Y	Y	neg	neg	neg	neg
Nigeria	NK	NK-E178						Y	Y	Y	neg	neg	neg	neg
Nigeria	NK	NK-E179						Y	Y	Y	P	neg	neg	neg
Nigeria	NK	NK-E18	2017-07-21	Oxygen Concentrator	Oxygen Concentrator	Oxygen therapy	Mobile medical equipment	Y	N	Y	NA	neg	neg	neg
Nigeria	NK	NK-E180						Y	N	N	NA	NA	NA	NA
Nigeria	NK	NK-E181						Y	Y	N	neg	NA	NA	NA
Nigeria	NK	NK-E182						Y	Y	Y	neg	neg	neg	neg
Nigeria	NK	NK-E183						Y	Y	N	neg	NA	NA	NA
Nigeria	NK	NK-E184						Y	Y	Y	neg	neg	neg	neg
Nigeria	NK	NK-E185						Y	Y	Y	P	neg	neg	neg
Nigeria	NK	NK-E186						Y	Y	N	neg	NA	NA	NA
Nigeria	NK	NK-E187						Y	Y	N	P	NA	NA	NA
Nigeria	NK	NK-E188						Y	Y	Y	P	neg	neg	neg
Nigeria	NK	NK-E189						Y	Y	Y	P	neg	neg	neg
Nigeria	NK	NK-E19	2017-07-21	BARNARDS Thermometer	Thermometer	medical equipment	Medical equipment	Y	Y	Y	neg	neg	neg	neg
Nigeria	NK	NK-E190						Y	Y	Y	neg	neg	neg	neg
Nigeria	NK	NK-E191						Y	Y	Y	neg	P	neg	neg
Nigeria	NK	NK-E192						Y	Y	Y	neg	neg	neg	neg
Nigeria	NK	NK-E193						Y	Y	Y	P	P	neg	neg
Nigeria	NK	NK-E194						Y	Y	Y	P	P	neg	neg
Nigeria	NK	NK-E195						Y	Y	Y	neg	neg	neg	neg
Nigeria	NK	NK-E196						Y	Y	N	P	NA	NA	NA
Nigeria	NK	NK-E197						N	N	N	NA	NA	NA	NA
Nigeria	NK	NK-E198						N	N	N	NA	NA	NA	NA
Nigeria	NK	NK-E199						Y	Y	Y	neg	P	neg	neg
Nigeria	NK	NK-E2	2017-07-21	Cot 1	Cot	ward furniture/surfaces	Patient's Zone	Y	Y	Y	neg	neg	neg	neg
Nigeria	NK	NK-E20	2017-07-21	BARNARDS Table	Table	ward furniture/surfaces	Ward furniture/surfaces	Y	Y	Y	neg	neg	neg	neg
Nigeria	NK	NK-E200						Y	Y	N	neg	NA	NA	NA
Nigeria	NK	NK-E201						Y	Y	N	P	NA	NA	NA
Nigeria	NK	NK-E202						Y	Y	N	P	NA	NA	NA
Nigeria	NK	NK-E203						Y	Y	N	neg	NA	NA	NA
Nigeria	NK	NK-E204						Y	Y	N	neg	NA	NA	NA
Nigeria	NK	NK-E205						Y	Y	N	neg	NA	NA	NA
Nigeria	NK	NK-E206						Y	Y	N	P	NA	NA	NA
Nigeria	NK	NK-E207						Y	Y	Y	neg	neg	neg	neg
Nigeria	NK	NK-E208						Y	Y	Y	P	neg	neg	neg
Nigeria	NK	NK-E209						Y	Y	Y	neg	neg	neg	neg
Nigeria	NK	NK-E21	2017-07-21	Medication Cabinet	Medication cabinet	medical equipment	Medical equipment	Y	Y	Y	P	neg	neg	neg
Nigeria	NK	NK-E210						Y	Y	Y	P	neg	neg	neg
Nigeria	NK	NK-E211						Y	Y	Y	neg	neg	neg	neg
Nigeria	NK	NK-E212						Y	Y	Y	neg	neg	neg	neg
Nigeria	NK	NK-E213						Y	Y	Y	P	P	neg	neg
Nigeria	NK	NK-E214						Y	Y	Y	P	neg	neg	neg
Nigeria	NK	NK-E215						Y	Y	Y	P	P	neg	neg
Nigeria	NK	NK-E216						Y	Y	Y	P	P	neg	neg
Nigeria	NK	NK-E217						Y	Y	Y	neg	neg	neg	neg
Nigeria	NK	NK-E218						Y	Y	Y	neg	neg	neg	neg
Nigeria	NK	NK-E219						Y	Y	Y	neg	P	neg	neg
Nigeria	NK	NK-E22	2017-07-21	Oxygen Concentrator	Oxygen Concentrator	Oxygen therapy	Mobile medical equipment	Y	Y	Y	P	neg	neg	neg
Nigeria	NK	NK-E220						Y	Y	Y	P	P	neg	neg
Nigeria	NK	NK-E221						Y	Y	Y	neg	P	neg	neg
Nigeria	NK	NK-E222						Y	Y	Y	neg	neg	neg	neg
Nigeria	NK	NK-E223						Y	Y	N	neg	NA	NA	NA
Nigeria	NK	NK-E224						Y	Y	Y	neg	neg	neg	neg
Nigeria	NK	NK-E225						N	N	N	NA	NA	NA	NA
Nigeria	NK	NK-E226						Y	Y	Y	neg	neg	neg	neg
Nigeria	NK	NK-E227						Y	Y	Y	neg	neg	neg	neg
Nigeria	NK	NK-E228						Y	Y	Y	neg	neg	neg	neg
Nigeria	NK	NK-E229						Y	Y	Y	neg	neg	neg	neg
Nigeria	NK	NK-E230						Y	Y	Y	P	neg	neg	neg
Nigeria	NK	NK-E231						Y	Y	Y	P	neg	neg	neg
Nigeria	NK	NK-E232						Y	Y	N	P	NA	NA	NA
Nigeria	NK	NK-E233						Y	Y	Y	P	neg	neg	neg
Nigeria	NK	NK-E234						Y	Y	Y	neg	neg	neg	neg
Nigeria	NK	NK-E235						Y	Y	Y	neg	neg	neg	neg
Nigeria	NK	NK-E236						Y	Y	N	neg	NA	NA	NA
Nigeria	NK	NK-E237						Y	Y	N	P	NA	NA	NA
Nigeria	NK	NK-E238						Y	Y	N	neg	NA	NA	NA
Nigeria	NK	NK-E239						Y	Y	Y	neg	neg	neg	neg
Nigeria	NK	NK-E24	2017-07-21	Mattress	Mattress	ward furniture/surfaces	Ward furniture/surfaces	Y	Y	Y	P	neg	neg	neg
Nigeria	NK	NK-E240						Y	Y	N	P	NA	NA	NA
Nigeria	NK	NK-E241						Y	Y	Y	P	neg	neg	neg
Nigeria	NK	NK-E242						Y	Y	Y	neg	neg	neg	neg
Nigeria	NK	NK-E243						Y	Y	N	P	NA	NA	NA
Nigeria	NK	NK-E244						Y	Y	Y	P	neg	neg	neg
Nigeria	NK	NK-E245						Y	Y	Y	P	neg	neg	neg
Nigeria	NK	NK-E246						Y	Y	N	neg	NA	NA	NA
Nigeria	NK	NK-E247						Y	Y	N	neg	NA	NA	NA
Nigeria	NK	NK-E248						Y	Y	Y	P	neg	neg	neg
Nigeria	NK	NK-E249						Y	Y	Y	P	P	neg	neg
Nigeria	NK	NK-E25	2017-07-21	Retord stand	Retort stand	medical equipment	Medical equipment	Y	Y	Y	P	neg	neg	neg
Nigeria	NK	NK-E250						Y	Y	N	neg	NA	NA	NA
Nigeria	NK	NK-E251						Y	Y	Y	P	neg	neg	neg
Nigeria	NK	NK-E252						Y	Y	Y	P	neg	neg	neg
Nigeria	NK	NK-E253						Y	Y	N	neg	NA	NA	NA
Nigeria	NK	NK-E254						Y	Y	Y	P	P	neg	neg
Nigeria	NK	NK-E255						Y	Y	N	P	NA	NA	NA
Nigeria	NK	NK-E256						Y	N	N	NA	NA	NA	NA
Nigeria	NK	NK-E257						N	N	N	NA	NA	NA	NA
Nigeria	NK	NK-E258						Y	Y	N	P	NA	NA	NA
Nigeria	NK	NK-E259						Y	Y	Y	neg	neg	neg	neg
Nigeria	NK	NK-E26	2017-07-17	SINK	Sink	basin/sink	Surfaces near the sink drain	Y	Y	Y	neg	neg	neg	P
Nigeria	NK	NK-E260						Y	Y	N	P	NA	NA	NA
Nigeria	NK	NK-E261						Y	Y	N	P	NA	NA	NA
Nigeria	NK	NK-E262						Y	Y	N	P	NA	NA	NA
Nigeria	NK	NK-E263						Y	Y	N	neg	NA	NA	NA
Nigeria	NK	NK-E264						Y	N	Y	NA	neg	neg	neg
Nigeria	NK	NK-E265						Y	N	N	NA	NA	NA	NA
Nigeria	NK	NK-E266						Y	N	N	NA	NA	NA	NA
Nigeria	NK	NK-E267						Y	N	N	NA	NA	NA	NA
Nigeria	NK	NK-E268						Y	Y	N	neg	NA	NA	NA
Nigeria	NK	NK-E269						Y	Y	Y	neg	neg	neg	neg
Nigeria	NK	NK-E27	2017-07-17	WEIGHING SCALE	weighing scale	weighing scale/measuring tape	Patient's Zone	Y	Y	Y	neg	neg	neg	neg
Nigeria	NK	NK-E270						Y	Y	N	neg	NA	NA	NA
Nigeria	NK	NK-E271						N	N	N	NA	NA	NA	NA
Nigeria	NK	NK-E272						Y	Y	Y	neg	neg	neg	neg
Nigeria	NK	NK-E273						Y	Y	Y	P	neg	neg	neg
Nigeria	NK	NK-E274						Y	Y	N	neg	NA	NA	NA
Nigeria	NK	NK-E275						Y	Y	N	P	NA	NA	NA
Nigeria	NK	NK-E28	2017-07-17	KIDNEY DISH	kidney dish	medical equipment	Medical equipment	Y	Y	Y	neg	neg	neg	neg
Nigeria	NK	NK-E29	2017-07-17	TROLEY	Trolley	mobile medical equipment	Mobile medical equipment	Y	N	Y	NA	neg	neg	neg
Nigeria	NK	NK-E3	2017-07-21	Nursing Cup	Nurse's cup	healthcare workers&workstation	Patient's Zone	Y	Y	Y	P	neg	neg	neg
Nigeria	NK	NK-E30	2017-07-17	DRIP STAND	intravenous (IV) line and accessories	medical equipment	Medical equipment	Y	N	Y	NA	neg	neg	neg
Nigeria	NK	NK-E31	2017-07-17	MATTRESS	Mattress	ward furniture/surfaces	Ward furniture/surfaces	Y	N	Y	NA	neg	neg	neg
Nigeria	NK	NK-E32	2017-07-17	BED PAD(DISH)	Bed pan	ward furniture/surfaces	Medical equipment	Y	N	Y	NA	neg	neg	neg
Nigeria	NK	NK-E33	2017-07-17	TABLE	Table	ward furniture/surfaces	Ward furniture/surfaces	Y	N	Y	NA	neg	neg	neg
Nigeria	NK	NK-E34	2017-07-17	BP APPARATUS	stethoscope and sphygmomanometer	medical equipment	Medical equipment	Y	N	Y	NA	neg	neg	neg
Nigeria	NK	NK-E35	2017-07-17	SUTURE TABLE	Suture material table	ward furniture/surfaces	Ward furniture/surfaces	Y	N	Y	NA	neg	neg	neg
Nigeria	NK	NK-E36	2017-07-17	BABY WARMER	Baby radiant warmer	radiant warmers& resuscitation room	Emergency neonatal care	Y	Y	Y	P	neg	neg	neg
Nigeria	NK	NK-E37	2017-07-17	TROLEY	Trolley	mobile medical equipment	Mobile medical equipment	Y	Y	Y	ND	neg	neg	neg
Nigeria	NK	NK-E38	2017-07-17	DRIP STAND	intravenous (IV) line and accessories	medical equipment	Medical equipment	Y	Y	Y	P	P	neg	neg
Nigeria	NK	NK-E39	2017-07-17	BED	Bed	ward furniture/surfaces	Patient's Zone	Y	Y	Y	neg	neg	neg	neg
Nigeria	NK	NK-E4	2017-07-21	Syringe	Syringes	medical equipment	Medical equipment	Y	Y	Y	P	neg	neg	neg
Nigeria	NK	NK-E40	2017-07-17	BP APPARATUS	stethoscope and sphygmomanometer	medical equipment	Medical equipment	Y	Y	Y	P	neg	neg	neg
Nigeria	NK	NK-E41	2017-07-17	DRUM	NA			Y	Y	Y	P	neg	neg	neg
Nigeria	NK	NK-E42	2017-07-17	EXAMINATION BED	Examination bed	ward furniture/surfaces	Patient's Zone	Y	Y	Y	P	neg	neg	neg
Nigeria	NK	NK-E43	2017-07-17	BED	Bed	ward furniture/surfaces	Patient's Zone	Y	Y	Y	neg	neg	neg	neg
Nigeria	NK	NK-E44	2017-07-17	MATTRESS	Mattress	ward furniture/surfaces	Ward furniture/surfaces	Y	Y	Y	neg	neg	neg	neg
Nigeria	NK	NK-E45	2017-07-17	EXAMINATION BED	Examination bed	ward furniture/surfaces	Patient's Zone	Y	Y	Y	neg	neg	neg	neg
Nigeria	NK	NK-E46	2017-07-17	TROLEY	Trolley	mobile medical equipment	Mobile medical equipment	Y	Y	Y	P	neg	neg	neg
Nigeria	NK	NK-E47	2017-07-17	MATTRESS	Mattress	ward furniture/surfaces	Ward furniture/surfaces	Y	Y	Y	neg	neg	neg	neg
Nigeria	NK	NK-E48	2017-07-17	DRIP STAND	intravenous (IV) line and accessories	medical equipment	Medical equipment	Y	Y	Y	neg	neg	neg	neg
Nigeria	NK	NK-E5	2017-07-21	Weighing Scale	weighing scale	weighing scale/measuring tape	Patient's Zone	Y	Y	Y	neg	neg	neg	neg
Nigeria	NK	NK-E50	2017-07-17	BP APPARATUS	stethoscope and sphygmomanometer	medical equipment	Medical equipment	Y	Y	Y	neg	neg	neg	neg
Nigeria	NK	NK-E51	2017-07-25	NG- Tube	cannula&catheter&prong&tubes	medical equipment	Medical equipment	Y	Y	Y	P	neg	neg	neg
Nigeria	NK	NK-E52	2017-07-25	Mattress	Mattress	ward furniture/surfaces	Ward furniture/surfaces	Y	Y	Y	P	neg	neg	neg
Nigeria	NK	NK-E53	2017-07-25	Central line	intravenous (IV) line and accessories	medical equipment	Medical equipment	Y	Y	Y	P	neg	neg	neg
Nigeria	NK	NK-E54	2017-07-25	Phototherapy switch	Phototherapy switch	phototherapy	Medical equipment	Y	Y	Y	neg	neg	neg	neg
Nigeria	NK	NK-E55	2017-07-25	Mattress	Mattress	ward furniture/surfaces	Ward furniture/surfaces	Y	Y	Y	P	neg	neg	neg
Nigeria	NK	NK-E56	2017-07-25	Central line	intravenous (IV) line and accessories	medical equipment	Medical equipment	Y	Y	Y	neg	neg	neg	neg
Nigeria	NK	NK-E57	2017-07-25	Soliset	NA			Y	Y	Y	P	neg	neg	neg
Nigeria	NK	NK-E58	2017-07-25	Mattress	Mattress	ward furniture/surfaces	Ward furniture/surfaces	Y	Y	Y	P	neg	neg	neg
Nigeria	NK	NK-E59	2017-07-25	Incubator Mattress	Incubator mattress	incubators	Emergency neonatal care	Y	Y	Y	P	neg	neg	neg
Nigeria	NK	NK-E6	2017-07-21	Sink	Sink	basin/sink	Surfaces near the sink drain	Y	Y	Y	P	neg	neg	neg
Nigeria	NK	NK-E60	2017-07-25	Soliset	NA			Y	Y	Y	neg	neg	neg	neg
Nigeria	NK	NK-E61	2017-07-25	Stethoscope	stethoscope and sphygmomanometer	medical equipment	Medical equipment	Y	Y	Y	neg	neg	neg	neg
Nigeria	NK	NK-E62	2017-07-25	weighing scale	weighing scale	weighing scale/measuring tape	Patient's Zone	Y	Y	Y	P	neg	neg	neg
Nigeria	NK	NK-E63	2017-07-25	Glucometer	Glucometer	medical equipment	Medical equipment	Y	Y	Y	neg	neg	neg	neg
Nigeria	NK	NK-E64	2017-07-25	Drug Pounding mortar and pistle	drug pounding mortar and pestle	medical equipment	Medical equipment	Y	Y	Y	P	P	neg	neg
Nigeria	NK	NK-E65	2017-07-25	Thermometer	Thermometer	medical equipment	Medical equipment	Y	Y	Y	P	neg	neg	neg
Nigeria	NK	NK-E66	2017-07-25	Tape	Measuring tape	weighing scale/measuring tape	Patient's Zone	Y	Y	Y	P	neg	neg	neg
Nigeria	NK	NK-E67	2017-07-25	Radiant warmer	Radiant warmer	radiant warmers& resuscitation room	Emergency neonatal care	Y	Y	Y	P	neg	neg	neg
Nigeria	NK	NK-E68	2017-07-25	Soliset	NA			Y	Y	Y	P	neg	neg	neg
Nigeria	NK	NK-E69	2017-07-25	Mattress	Mattress	ward furniture/surfaces	Ward furniture/surfaces	Y	Y	Y	P	neg	neg	neg
Nigeria	NK	NK-E7	2017-07-21	Thermometer	Thermometer	medical equipment	Medical equipment	Y	Y	Y	neg	neg	neg	neg
Nigeria	NK	NK-E70	2017-07-25	Ambu bag	Ambu bag (bag valve mask) and accessories	medical equipment	Medical equipment	Y	Y	Y	P	neg	neg	neg
Nigeria	NK	NK-E71	2017-07-25	Suture Bed	Suture bed	ward furniture/surfaces	Patient's Zone	Y	Y	Y	neg	neg	neg	neg
Nigeria	NK	NK-E72	2017-07-25	Bed Pan	Bed pan	ward furniture/surfaces	Medical equipment	Y	Y	Y	neg	neg	neg	neg
Nigeria	NK	NK-E73	2017-07-25	Mattress	Mattress	ward furniture/surfaces	Ward furniture/surfaces	Y	Y	Y	P	neg	neg	neg
Nigeria	NK	NK-E74	2017-07-25	Bed	Bed	ward furniture/surfaces	Patient's Zone	Y	Y	Y	neg	neg	neg	neg
Nigeria	NK	NK-E75	2017-07-25	Examination Bed	Examination bed	ward furniture/surfaces	Patient's Zone	Y	Y	Y	neg	neg	neg	neg
Nigeria	NK	NK-E76	2017-07-25	Troley	Trolley	mobile medical equipment	Mobile medical equipment	Y	Y	Y	neg	neg	neg	neg
Nigeria	NK	NK-E77	2017-07-25	Mattress	Mattress	ward furniture/surfaces	Ward furniture/surfaces	Y	Y	Y	neg	P	neg	neg
Nigeria	NK	NK-E78	2017-07-25	Weighing Scale	weighing scale	weighing scale/measuring tape	Patient's Zone	Y	Y	Y	neg	neg	neg	neg
Nigeria	NK	NK-E79	2017-07-25	Dustbin	Dustbin	ward furniture/surfaces	Ward furniture/surfaces	Y	Y	Y	P	neg	neg	neg
Nigeria	NK	NK-E8	2017-07-21	Incubator Mattresss	Incubator mattress	incubators	Emergency neonatal care	Y	Y	Y	neg	neg	neg	neg
Nigeria	NK	NK-E80	2017-07-25	Fridge	Fridge	medical equipment	Medical equipment	Y	Y	Y	P	neg	neg	neg
Nigeria	NK	NK-E81	2017-07-25	Suture Bed	Suture bed	ward furniture/surfaces	Patient's Zone	Y	Y	Y	P	neg	neg	neg
Nigeria	NK	NK-E83	2017-07-25	Examination Bed	Examination bed	ward furniture/surfaces	Patient's Zone	Y	Y	Y	neg	neg	neg	neg
Nigeria	NK	NK-E84	2017-07-25	Troley	Trolley	mobile medical equipment	Mobile medical equipment	Y	Y	Y	P	P	neg	neg
Nigeria	NK	NK-E85	2017-07-25	Matress	Mattress	ward furniture/surfaces	Ward furniture/surfaces	Y	Y	Y	P	neg	neg	neg
Nigeria	NK	NK-E86	2017-07-25	BP Apparatus	stethoscope and sphygmomanometer	medical equipment	Medical equipment	Y	Y	Y	neg	P	neg	neg
Nigeria	NK	NK-E87	2017-07-25	Drum	NA			Y	Y	Y	neg	neg	neg	neg
Nigeria	NK	NK-E88	2017-07-25	Drip Stand	intravenous (IV) line and accessories	medical equipment	Medical equipment	Y	Y	Y	neg	neg	neg	neg
Nigeria	NK	NK-E89	2017-07-25	Troley	Trolley	mobile medical equipment	Mobile medical equipment	Y	Y	Y	P	neg	neg	neg
Nigeria	NK	NK-E9	2017-07-21	Incubator	Incubator	incubators	Emergency neonatal care	Y	Y	Y	P	neg	neg	neg
Nigeria	NK	NK-E90	2017-07-25	Mattress	Mattress	ward furniture/surfaces	Ward furniture/surfaces	Y	Y	Y	P	neg	neg	neg
Nigeria	NK	NK-E91	2017-07-15	NURSERY	Incubator bed	incubators	Emergency neonatal care	Y	Y	Y	neg	neg	neg	neg
Nigeria	NK	NK-E92	2017-07-15	NURSERY	Incubator	incubators	Emergency neonatal care	Y	Y	Y	P	neg	neg	neg
Nigeria	NK	NK-E93	2017-07-15	NURSERY	Resuscitaire	radiant warmers& resuscitation room	Emergency neonatal care	Y	Y	Y	P	neg	neg	neg
Nigeria	NK	NK-E94	2017-07-15	NURSERY	medical suction machine	mobile medical equipment	Mobile medical equipment	Y	Y	Y	P	P	neg	neg
Nigeria	NK	NK-E95	2017-07-15	NURSERY	Glucometer	medical equipment	Medical equipment	Y	Y	Y	neg	neg	neg	neg
Nigeria	NK	NK-E96	2017-07-15	NURSERY	weighing scale	weighing scale/measuring tape	Patient's Zone	Y	Y	Y	neg	neg	neg	neg
Nigeria	NK	NK-E97	2017-07-15	NURSERY	stethoscope and sphygmomanometer	medical equipment	Medical equipment	Y	Y	Y	neg	neg	neg	neg
Nigeria	NK	NK-E98	2017-07-15	NURSERY	Thermometer	medical equipment	Medical equipment	Y	Y	Y	neg	neg	neg	neg
Nigeria	NK	NK-E99	2017-07-15	NURSERY	Table	ward furniture/surfaces	Ward furniture/surfaces	Y	Y	Y	neg	neg	neg	neg
Nigeria	NN	NN-E1	2015-11-26	MILK ROOM TRAY	Milk room tray	milk	Patient's Zone	N	N	N	NA	NA	NA	NA
Nigeria	NN	NN-E10	2015-11-26	DELIVERY BED MATRESS	Delivery mattress	ward furniture/surfaces	Ward furniture/surfaces	N	N	N	NA	NA	NA	NA
Nigeria	NN	NN-E100	2016-01-18	EMPTY REUSABLE SHARP BOX	Sharps container	ward furniture/surfaces	Ward furniture/surfaces	Y	Y	N	neg	NA	NA	NA
Nigeria	NN	NN-E101	2016-01-18	FRIDGE	Fridge	medical equipment	Medical equipment	N	N	N	NA	NA	NA	NA
Nigeria	NN	NN-E102	2016-01-18	RESUCITAIRE	Resuscitaire	radiant warmers& resuscitation room	Emergency neonatal care	Y	Y	Y	neg	neg	neg	neg
Nigeria	NN	NN-E103	2016-01-18	RESUCITAIRE	Resuscitaire	radiant warmers& resuscitation room	Emergency neonatal care	N	N	N	NA	NA	NA	NA
Nigeria	NN	NN-E104	2016-01-18	OXYGEN DELIVERY TUBE	Oxygen tube	Oxygen therapy	Mobile medical equipment	N	N	N	NA	NA	NA	NA
Nigeria	NN	NN-E105	2016-01-18	MEDICATION TRAY	medication tray	mobile medical equipment	Mobile medical equipment	Y	Y	Y	neg	neg	neg	neg
Nigeria	NN	NN-E106	2016-01-18	SAMPLE TROLLEY	Trolley	mobile medical equipment	Mobile medical equipment	Y	Y	Y	neg	neg	neg	neg
Nigeria	NN	NN-E107	2016-01-18	MATTRESS	Mattress	ward furniture/surfaces	Ward furniture/surfaces	N	N	N	NA	NA	NA	NA
Nigeria	NN	NN-E108	2016-01-18	RESUCITAIRE	Resuscitaire	radiant warmers& resuscitation room	Emergency neonatal care	N	N	N	NA	NA	NA	NA
Nigeria	NN	NN-E109	2016-01-18	NURSING STATION	NA			N	N	N	NA	NA	NA	NA
Nigeria	NN	NN-E11	2015-11-26	HANDWASH SINK	Sink	basin/sink	Surfaces near the sink drain	N	N	N	NA	NA	NA	NA
Nigeria	NN	NN-E110	2016-01-18	DELIVERY ITEM TROLLEY	delivery trolley	mobile medical equipment	Mobile medical equipment	N	N	N	NA	NA	NA	NA
Nigeria	NN	NN-E111	2016-01-18	KIDNEY DISH	kidney dish	medical equipment	Medical equipment	Y	Y	Y	neg	neg	neg	neg
Nigeria	NN	NN-E112	2016-01-18	BEDSIDE PAN	Bed pan	ward furniture/surfaces	Medical equipment	N	N	N	NA	NA	NA	NA
Nigeria	NN	NN-E113	2016-01-18	MATTRESS	Mattress	ward furniture/surfaces	Ward furniture/surfaces	N	N	N	NA	NA	NA	NA
Nigeria	NN	NN-E114	2016-01-18	MATTRESS	Mattress	ward furniture/surfaces	Ward furniture/surfaces	N	N	N	NA	NA	NA	NA
Nigeria	NN	NN-E115	2016-01-18	MEDICATION DRAWER	Medication drawer	ward furniture/surfaces	Ward furniture/surfaces	N	N	N	NA	NA	NA	NA
Nigeria	NN	NN-E116	2016-01-18	INFANT CVS MONITOR	Infant CVS monitor	monitors	Mobile medical equipment	N	N	N	NA	NA	NA	NA
Nigeria	NN	NN-E117	2016-01-27	INCUBATOR ONE	Incubator	incubators	Emergency neonatal care	N	N	N	NA	NA	NA	NA
Nigeria	NN	NN-E118	2016-01-27	RESCUCITAIRE	Resuscitaire	radiant warmers& resuscitation room	Emergency neonatal care	N	N	N	NA	NA	NA	NA
Nigeria	NN	NN-E119	2016-01-27	SINK FOR WASHING BABIES	Bathing sink	basin/sink	Surfaces near the sink drain	Y	Y	Y	neg	neg	neg	neg
Nigeria	NN	NN-E12	2015-11-26	BED PAN	Bed pan	ward furniture/surfaces	Medical equipment	N	N	N	NA	NA	NA	NA
Nigeria	NN	NN-E120	2016-01-27	MEDICATION TROLLEY	medication trolley	mobile medical equipment	Mobile medical equipment	N	N	N	NA	NA	NA	NA
Nigeria	NN	NN-E121	2016-01-27	INCUBATOR TWO	Incubator	incubators	Emergency neonatal care	N	N	N	NA	NA	NA	NA
Nigeria	NN	NN-E122	2016-01-27	INCUBATOR	Incubator	incubators	Emergency neonatal care	N	N	N	NA	NA	NA	NA
Nigeria	NN	NN-E123	2016-01-27	INNER DOOR HANDLE	door handle	handles	Ward furniture/surfaces	N	N	N	NA	NA	NA	NA
Nigeria	NN	NN-E124	2016-01-27	RESCUCITAIRE	Resuscitaire	radiant warmers& resuscitation room	Emergency neonatal care	N	N	N	NA	NA	NA	NA
Nigeria	NN	NN-E125	2016-01-27	SINK FOR WASHING BABIES	Bathing sink	basin/sink	Surfaces near the sink drain	N	N	N	NA	NA	NA	NA
Nigeria	NN	NN-E126	2016-02-03	WEIGHING SCALE	weighing scale	weighing scale/measuring tape	Patient's Zone	Y	Y	Y	neg	neg	neg	neg
Nigeria	NN	NN-E127	2016-02-03	MATTRESS	Mattress	ward furniture/surfaces	Ward furniture/surfaces	N	N	N	NA	NA	NA	NA
Nigeria	NN	NN-E128	2016-02-03	RESCUCITAIRE	Resuscitaire	radiant warmers& resuscitation room	Emergency neonatal care	Y	Y	Y	neg	neg	neg	neg
Nigeria	NN	NN-E129	2016-02-03	RESCUCITAIRE	Resuscitaire	radiant warmers& resuscitation room	Emergency neonatal care	Y	Y	Y	neg	neg	neg	neg
Nigeria	NN	NN-E13	2015-11-26	INFUSOMAT DIAL	intravenous (IV) line and accessories	medical equipment	Medical equipment	N	N	N	NA	NA	NA	NA
Nigeria	NN	NN-E130	2016-02-03	SINK	Sink	basin/sink	Surfaces near the sink drain	Y	Y	Y	neg	neg	neg	neg
Nigeria	NN	NN-E131	2016-02-03	INNER DOOR HANDLE	door handle	handles	Ward furniture/surfaces	N	N	N	NA	NA	NA	NA
Nigeria	NN	NN-E132	2016-02-03	OUTER DOOR HANDLE	door handle	handles	Ward furniture/surfaces	N	N	N	NA	NA	NA	NA
Nigeria	NN	NN-E133	2016-02-03	SINK FOR WASHING BABIES	Bathing sink	basin/sink	Surfaces near the sink drain	N	N	N	NA	NA	NA	NA
Nigeria	NN	NN-E134	2016-02-03	TRAY	tray	mobile medical equipment	Mobile medical equipment	Y	Y	Y	neg	neg	neg	neg
Nigeria	NN	NN-E135	2016-02-03	OXYGEN DELIVERY TUBE	Oxygen tube	Oxygen therapy	Mobile medical equipment	Y	N	N	NA	NA	NA	NA
Nigeria	NN	NN-E136	2016-02-03	INCUBATOR	Incubator	incubators	Emergency neonatal care	N	N	N	NA	NA	NA	NA
Nigeria	NN	NN-E137	2016-02-03	INCUBATOR	Incubator	incubators	Emergency neonatal care	N	N	N	NA	NA	NA	NA
Nigeria	NN	NN-E138	2016-02-03	SINK	Sink	basin/sink	Surfaces near the sink drain	Y	Y	Y	P	neg	neg	neg
Nigeria	NN	NN-E139	2016-02-03	SINK TAP HANDLE	handwash sink handle	handles	Surfaces near the sink drain	N	N	N	NA	NA	NA	NA
Nigeria	NN	NN-E14	2015-11-26	HANDWASH SINK	Sink	basin/sink	Surfaces near the sink drain	N	N	N	NA	NA	NA	NA
Nigeria	NN	NN-E140	2016-02-03	SINK TAP HANDLE	handwash sink handle	handles	Surfaces near the sink drain	Y	Y	Y	neg	neg	neg	neg
Nigeria	NN	NN-E141	2016-02-03	SINK	Sink	basin/sink	Surfaces near the sink drain	Y	Y	Y	neg	neg	neg	neg
Nigeria	NN	NN-E142	2016-02-03	INNER DOOR HANDLE	door handle	handles	Ward furniture/surfaces	N	N	N	NA	NA	NA	NA
Nigeria	NN	NN-E143	2016-02-03	OUTER DOOR HANDLE	door handle	handles	Ward furniture/surfaces	Y	Y	Y	neg	neg	neg	neg
Nigeria	NN	NN-E144	2016-02-03	MATTRESS	Mattress	ward furniture/surfaces	Ward furniture/surfaces	Y	Y	Y	neg	neg	neg	neg
Nigeria	NN	NN-E145	2016-02-03	TROLLEY	Trolley	mobile medical equipment	Mobile medical equipment	Y	Y	Y	neg	neg	neg	neg
Nigeria	NN	NN-E146	2016-02-11	MOTHERS BED MATTRESS	Mother's mattress	areas/objects around the mother	Patient's Zone	N	N	N	NA	NA	NA	NA
Nigeria	NN	NN-E147	2016-02-11	BABY BED MATTRESS	Baby's mattress	areas/objects around the baby	Patient's Zone	N	N	N	NA	NA	NA	NA
Nigeria	NN	NN-E148	2016-02-11	RESCUCITAIRE	Resuscitaire	radiant warmers& resuscitation room	Emergency neonatal care	N	N	N	NA	NA	NA	NA
Nigeria	NN	NN-E149	2016-02-11	RESCUCITAIRE	Resuscitaire	radiant warmers& resuscitation room	Emergency neonatal care	N	N	N	NA	NA	NA	NA
Nigeria	NN	NN-E15	2015-11-26	KIDNEY DISH	kidney dish	medical equipment	Medical equipment	N	N	N	NA	NA	NA	NA
Nigeria	NN	NN-E150	2016-02-11	NURSING STATION	NA			N	N	N	NA	NA	NA	NA
Nigeria	NN	NN-E151	2016-02-11	TROLLEY	Trolley	mobile medical equipment	Mobile medical equipment	Y	Y	N	neg	NA	NA	NA
Nigeria	NN	NN-E152	2016-02-11	STERILIZED DELIVERY MATERIAL	Delivery material set	medical equipment	Medical equipment	Y	Y	Y	neg	neg	neg	neg
Nigeria	NN	NN-E153	2016-02-11	STERILIZED DELIVERY MATERIAL	Delivery material set	medical equipment	Medical equipment	Y	Y	Y	neg	neg	neg	neg
Nigeria	NN	NN-E154	2016-02-11	DOOR HANDLE	door handle	handles	Ward furniture/surfaces	N	N	N	NA	NA	NA	NA
Nigeria	NN	NN-E155	2016-02-11	TAP HANDLE	handwash sink handle	handles	Surfaces near the sink drain	N	N	N	NA	NA	NA	NA
Nigeria	NN	NN-E156	2016-02-11	MEDICATION CABINET	Medication cabinet	medical equipment	Medical equipment	N	N	N	NA	NA	NA	NA
Nigeria	NN	NN-E157	2016-02-11	MEDICATION CABINET	Medication cabinet	medical equipment	Medical equipment	Y	N	N	NA	NA	NA	NA
Nigeria	NN	NN-E158	2016-02-11	BATHING SINK	Bathing sink	basin/sink	Surfaces near the sink drain	N	N	N	NA	NA	NA	NA
Nigeria	NN	NN-E159	2016-02-11	LAMP HOLDER	Lamp holder	ward furniture/surfaces	Ward furniture/surfaces	N	N	N	NA	NA	NA	NA
Nigeria	NN	NN-E16	2015-11-27	HANDWASH SINK	Sink	basin/sink	Surfaces near the sink drain	N	N	N	NA	NA	NA	NA
Nigeria	NN	NN-E160	2016-02-11	OXYGEN TAP	Oxygen tap	Oxygen therapy	Mobile medical equipment	N	N	N	NA	NA	NA	NA
Nigeria	NN	NN-E161	2016-02-17	SAMPLE COLLECTION TABLE	Sample collection table	ward furniture/surfaces	Ward furniture/surfaces	Y	Y	N	neg	NA	NA	NA
Nigeria	NN	NN-E162	2016-02-17	SAMPLE COLLECTION TABLE	Sample collection table	ward furniture/surfaces	Ward furniture/surfaces	Y	Y	N	neg	NA	NA	NA
Nigeria	NN	NN-E163	2016-02-17	REUSABLE SAMPLE COLLECTION PAD	NA			N	N	N	NA	NA	NA	NA
Nigeria	NN	NN-E164	2016-02-17	SINK	Sink	basin/sink	Surfaces near the sink drain	Y	Y	Y	P	P	neg	neg
Nigeria	NN	NN-E165	2016-02-17	OUTER DOOR HANDLE	door handle	handles	Ward furniture/surfaces	Y	N	Y	NA	P	neg	neg
Nigeria	NN	NN-E166	2016-02-17	INNER DOOR HANDLE	door handle	handles	Ward furniture/surfaces	Y	Y	Y	neg	neg	neg	neg
Nigeria	NN	NN-E167	2016-02-17	RESCUCITAIRE	Resuscitaire	radiant warmers& resuscitation room	Emergency neonatal care	N	N	N	NA	NA	NA	NA
Nigeria	NN	NN-E168	2016-02-17	RESCUCITAIRE	Resuscitaire	radiant warmers& resuscitation room	Emergency neonatal care	N	N	N	NA	NA	NA	NA
Nigeria	NN	NN-E169	2016-02-17	SINK	Sink	basin/sink	Surfaces near the sink drain	Y	Y	Y	neg	neg	neg	neg
Nigeria	NN	NN-E17	2015-11-27	TAP HANDLE	handwash sink handle	handles	Surfaces near the sink drain	N	N	N	NA	NA	NA	NA
Nigeria	NN	NN-E170	2016-02-17	OXYGEN DELIVERY TUBE	Oxygen tube	Oxygen therapy	Mobile medical equipment	Y	Y	Y	neg	neg	neg	neg
Nigeria	NN	NN-E171	2016-03-03	INCUBATOR	Incubator	incubators	Emergency neonatal care	Y	Y	Y	neg	neg	neg	neg
Nigeria	NN	NN-E172	2016-03-03	INCUBATOR	Incubator	incubators	Emergency neonatal care	N	N	N	NA	NA	NA	NA
Nigeria	NN	NN-E173	2016-03-03	SINK	Sink	basin/sink	Surfaces near the sink drain	N	N	N	NA	NA	NA	NA
Nigeria	NN	NN-E174	2016-03-03	SINK TAP HANDLE	handwash sink handle	handles	Surfaces near the sink drain	Y	Y	Y	P	P	neg	neg
Nigeria	NN	NN-E175	2016-03-03	DOOR HANDLE	door handle	handles	Ward furniture/surfaces	Y	N	N	NA	NA	NA	NA
Nigeria	NN	NN-E176	2016-03-03	DOOR HANDLE	door handle	handles	Ward furniture/surfaces	Y	N	N	NA	NA	NA	NA
Nigeria	NN	NN-E177	2016-03-03	HAND SANITIZER HANDLE	hand sanitizer handle	handles	Ward furniture/surfaces	N	N	N	NA	NA	NA	NA
Nigeria	NN	NN-E178	2016-03-03	MEDICATION TROLLEY	medication trolley	mobile medical equipment	Mobile medical equipment	Y	Y	Y	neg	neg	neg	neg
Nigeria	NN	NN-E179	2016-03-03	WEIGHING SCALE	weighing scale	weighing scale/measuring tape	Patient's Zone	Y	Y	Y	P	P	neg	neg
Nigeria	NN	NN-E18	2015-11-27	TOILET SEAT INNER PART	Toilet seat	ward furniture/surfaces	Ward furniture/surfaces	N	N	N	NA	NA	NA	NA
Nigeria	NN	NN-E180	2016-03-03	RESCUCITAIRE	Resuscitaire	radiant warmers& resuscitation room	Emergency neonatal care	N	N	N	NA	NA	NA	NA
Nigeria	NN	NN-E181	2016-03-03	RESCUCITAIRE	Resuscitaire	radiant warmers& resuscitation room	Emergency neonatal care	N	N	N	NA	NA	NA	NA
Nigeria	NN	NN-E182	2016-03-03	RESCUCITAIRE MATTRESS	Resuscitaire mattress	radiant warmers& resuscitation room	Emergency neonatal care	Y	N	N	NA	NA	NA	NA
Nigeria	NN	NN-E183	2016-03-03	DOOR HANDLE	door handle	handles	Ward furniture/surfaces	Y	Y	Y	neg	neg	neg	neg
Nigeria	NN	NN-E184	2016-03-03	DOOR HANDLE	door handle	handles	Ward furniture/surfaces	N	N	N	NA	NA	NA	NA
Nigeria	NN	NN-E185	2016-03-03	INCUBATOR	Incubator	incubators	Emergency neonatal care	Y	N	N	NA	NA	NA	NA
Nigeria	NN	NN-E186	2016-03-31	Mattress	Mattress	ward furniture/surfaces	Ward furniture/surfaces	Y	Y	Y	neg	neg	neg	neg
Nigeria	NN	NN-E187	2016-03-31	Resuscitate head	Resuscitaire	radiant warmers& resuscitation room	Emergency neonatal care	Y	N	N	NA	NA	NA	NA
Nigeria	NN	NN-E188	2016-03-31	Resuscitate base	Resuscitaire	radiant warmers& resuscitation room	Emergency neonatal care	Y	Y	Y	neg	neg	neg	neg
Nigeria	NN	NN-E189	2016-03-31	Door handle outside	door handle	handles	Ward furniture/surfaces	N	N	N	NA	NA	NA	NA
Nigeria	NN	NN-E19	2015-11-27	TOILET SEAT UPPER PART	Toilet seat	ward furniture/surfaces	Ward furniture/surfaces	N	N	N	NA	NA	NA	NA
Nigeria	NN	NN-E190	2016-03-31	Door handle inside	door handle	handles	Ward furniture/surfaces	Y	Y	Y	neg	neg	neg	neg
Nigeria	NN	NN-E191	2016-03-31	Stainless trolley	Trolley	mobile medical equipment	Mobile medical equipment	Y	Y	Y	neg	neg	neg	neg
Nigeria	NN	NN-E192	2016-03-31	Kidney dish outside	kidney dish	medical equipment	Medical equipment	N	N	N	NA	NA	NA	NA
Nigeria	NN	NN-E193	2016-03-31	Kidney dish inside	kidney dish	medical equipment	Medical equipment	N	N	N	NA	NA	NA	NA
Nigeria	NN	NN-E194	2016-03-31	Tap handle	handwash sink handle	handles	Surfaces near the sink drain	Y	Y	Y	neg	neg	neg	neg
Nigeria	NN	NN-E195	2016-03-31	Toilet door handle	toilet door handle	handles	Ward furniture/surfaces	N	N	N	NA	NA	NA	NA
Nigeria	NN	NN-E196	2016-04-21	Resuscitate	Resuscitaire	radiant warmers& resuscitation room	Emergency neonatal care	Y	Y	Y	neg	neg	neg	neg
Nigeria	NN	NN-E197	2016-04-21	Door handle inside	door handle	handles	Ward furniture/surfaces	Y	Y	Y	neg	neg	neg	neg
Nigeria	NN	NN-E198	2016-04-21	Bleeding bay	NA			Y	N	Y	NA	neg	neg	neg
Nigeria	NN	NN-E199	2016-04-21	Door handle outside	door handle	handles	Ward furniture/surfaces	N	N	N	NA	NA	NA	NA
Nigeria	NN	NN-E2	2015-11-26	BATHING SINK	Bathing sink	basin/sink	Surfaces near the sink drain	N	N	N	NA	NA	NA	NA
Nigeria	NN	NN-E20	2015-11-27	BATHING SINK INNER PART	Bathing sink	basin/sink	Surfaces near the sink drain	N	N	N	NA	NA	NA	NA
Nigeria	NN	NN-E200	2016-04-21	Tap handle	handwash sink handle	handles	Surfaces near the sink drain	N	N	N	NA	NA	NA	NA
Nigeria	NN	NN-E201	2016-04-21	Door handle inside	door handle	handles	Ward furniture/surfaces	N	N	N	NA	NA	NA	NA
Nigeria	NN	NN-E202	2016-04-21	Door handle outside	door handle	handles	Ward furniture/surfaces	N	N	N	NA	NA	NA	NA
Nigeria	NN	NN-E203	2016-04-21	Incubator	Incubator	incubators	Emergency neonatal care	N	N	N	NA	NA	NA	NA
Nigeria	NN	NN-E204	2016-04-21	Tap handle	handwash sink handle	handles	Surfaces near the sink drain	N	N	N	NA	NA	NA	NA
Nigeria	NN	NN-E205	2016-04-21	Sink.	Sink	basin/sink	Surfaces near the sink drain	Y	Y	N	neg	NA	NA	NA
Nigeria	NN	NN-E206	2016-04-21	Door handle inside	door handle	handles	Ward furniture/surfaces	N	N	N	NA	NA	NA	NA
Nigeria	NN	NN-E207	2016-04-21	Door handle outside	door handle	handles	Ward furniture/surfaces	N	N	N	NA	NA	NA	NA
Nigeria	NN	NN-E208	2016-04-21	Incubator	Incubator	incubators	Emergency neonatal care	N	N	N	NA	NA	NA	NA
Nigeria	NN	NN-E209	2016-04-21	Tap handle	handwash sink handle	handles	Surfaces near the sink drain	Y	Y	Y	neg	neg	neg	neg
Nigeria	NN	NN-E21	2015-11-27	BATHING SINK UPPER PART	Bathing sink	basin/sink	Surfaces near the sink drain	Y	Y	Y	neg	neg	neg	neg
Nigeria	NN	NN-E210	2016-04-21	Sink	Sink	basin/sink	Surfaces near the sink drain	N	N	N	NA	NA	NA	NA
Nigeria	NN	NN-E211	2016-04-26	DOOR HANDLE - INSIDE	door handle	handles	Ward furniture/surfaces	N	N	N	NA	NA	NA	NA
Nigeria	NN	NN-E212	2016-04-26	DOOR HANDLE-OUTSIDE	door handle	handles	Ward furniture/surfaces	Y	Y	N	neg	NA	NA	NA
Nigeria	NN	NN-E213	2016-04-26	SINK	Sink	basin/sink	Surfaces near the sink drain	Y	Y	N	neg	NA	NA	NA
Nigeria	NN	NN-E214	2016-04-26	TAP HAND	handwash sink handle	handles	Surfaces near the sink drain	Y	Y	N	neg	NA	NA	NA
Nigeria	NN	NN-E215	2016-04-26	RESUSCITAIRE	Resuscitaire	radiant warmers& resuscitation room	Emergency neonatal care	N	N	N	NA	NA	NA	NA
Nigeria	NN	NN-E216	2016-04-26	MATTRESS (BABY)	Baby's mattress	areas/objects around the baby	Patient's Zone	Y	Y	N	neg	NA	NA	NA
Nigeria	NN	NN-E217	2016-04-26	KIDNEY DISH	kidney dish	medical equipment	Medical equipment	N	N	N	NA	NA	NA	NA
Nigeria	NN	NN-E218	2016-04-26	CABINET	Cabinet	ward furniture/surfaces	Ward furniture/surfaces	Y	Y	N	neg	NA	NA	NA
Nigeria	NN	NN-E219	2016-04-26	NURSING STATION	NA			N	N	N	NA	NA	NA	NA
Nigeria	NN	NN-E22	2015-11-27	WALL TILES TOILET	Toilet's wall	ward furniture/surfaces	Ward furniture/surfaces	Y	Y	Y	neg	neg	neg	neg
Nigeria	NN	NN-E220	2016-04-26	MATTRESS (MOTHER)	Mother's mattress	areas/objects around the mother	Patient's Zone	Y	Y	N	neg	NA	NA	NA
Nigeria	NN	NN-E221	13/05/2016	DOOR HANDLE - INSIDE	door handle	handles	Ward furniture/surfaces	N	N	N	NA	NA	NA	NA
Nigeria	NN	NN-E222	13/05/2016	DOOR HANDLE - OUTSIDE	door handle	handles	Ward furniture/surfaces	Y	Y	Y	neg	neg	neg	neg
Nigeria	NN	NN-E223	13/05/2016	BLEEDING BAY	NA			N	N	N	NA	NA	NA	NA
Nigeria	NN	NN-E224	13/05/2016	RESUSCITAIRE (INSIDE)	Resuscitaire	radiant warmers& resuscitation room	Emergency neonatal care	Y	Y	Y	neg	neg	neg	neg
Nigeria	NN	NN-E225	13/05/2016	PHOTOTHERAPY	Phototherapy machine	phototherapy	Medical equipment	N	N	N	NA	NA	NA	NA
Nigeria	NN	NN-E226	13/05/2016	RESUSCITARE (OUTSIDE)	Resuscitaire	radiant warmers& resuscitation room	Emergency neonatal care	Y	Y	Y	neg	neg	neg	neg
Nigeria	NN	NN-E227	13/05/2016	BABY MATTRESS	Baby's mattress	areas/objects around the baby	Patient's Zone	N	N	N	NA	NA	NA	NA
Nigeria	NN	NN-E228	13/05/2016	MOBILE TROLLEY	Trolley	mobile medical equipment	Mobile medical equipment	Y	Y	Y	neg	neg	neg	neg
Nigeria	NN	NN-E229	13/05/2016	BATHING SINK	Bathing sink	basin/sink	Surfaces near the sink drain	Y	Y	Y	neg	neg	neg	neg
Nigeria	NN	NN-E23	2015-11-27	WALL MIRROR TOILET	Toilet's wall	ward furniture/surfaces	Ward furniture/surfaces	N	N	N	NA	NA	NA	NA
Nigeria	NN	NN-E230	13/05/2016	OXYGEN INLET	Oxygen inlet	Oxygen therapy	Mobile medical equipment	N	N	N	NA	NA	NA	NA
Nigeria	NN	NN-E231	13/05/2016	INCUBATOR (IN)	Incubator	incubators	Emergency neonatal care	N	N	N	NA	NA	NA	NA
Nigeria	NN	NN-E232	13/05/2016	INCUBATOR (OUT)	Incubator	incubators	Emergency neonatal care	N	N	N	NA	NA	NA	NA
Nigeria	NN	NN-E233	13/05/2016	DOOR HANDLE INSIDE	door handle	handles	Ward furniture/surfaces	Y	Y	N	neg	NA	NA	NA
Nigeria	NN	NN-E234	13/05/2016	DOOR HANDLE OUTSIDE	door handle	handles	Ward furniture/surfaces	N	N	N	NA	NA	NA	NA
Nigeria	NN	NN-E235	13/05/2016	BATHING SINK	Bathing sink	basin/sink	Surfaces near the sink drain	Y	Y	Y	P	P	neg	neg
Nigeria	NN	NN-E236	13/05/2016	DOOR HANDLE INSIDE	door handle	handles	Ward furniture/surfaces	Y	Y	Y	neg	neg	neg	neg
Nigeria	NN	NN-E237	13/05/2016	DOOR HANDLE OUTSIDE	door handle	handles	Ward furniture/surfaces	N	N	N	NA	NA	NA	NA
Nigeria	NN	NN-E238	13/05/2016	TAP HANDLE	handwash sink handle	handles	Surfaces near the sink drain	N	N	N	NA	NA	NA	NA
Nigeria	NN	NN-E239	13/05/2016	RESUSCITAIRE	Resuscitaire	radiant warmers& resuscitation room	Emergency neonatal care	Y	Y	Y	P	neg	neg	neg
Nigeria	NN	NN-E24	2015-11-27	HANDWASH SINK	Sink	basin/sink	Surfaces near the sink drain	N	N	N	NA	NA	NA	NA
Nigeria	NN	NN-E240	13/05/2016	TROLLEY	Trolley	mobile medical equipment	Mobile medical equipment	Y	Y	Y	P	neg	neg	neg
Nigeria	NN	NN-E241	13/05/2016	SINK	Sink	basin/sink	Surfaces near the sink drain	Y	Y	Y	P	P	neg	P
Nigeria	NN	NN-E242	13/05/2016	DOOR HANDLE INSIDE	door handle	handles	Ward furniture/surfaces	Y	Y	Y	neg	neg	neg	neg
Nigeria	NN	NN-E243	13/05/2016	DOOR HANDLE OUTSIDE	door handle	handles	Ward furniture/surfaces	N	N	N	NA	NA	NA	NA
Nigeria	NN	NN-E244	13/05/2016	TAP HANDLE	handwash sink handle	handles	Surfaces near the sink drain	Y	Y	Y	neg	neg	neg	neg
Nigeria	NN	NN-E245	13/05/2016	REST ROOM DOOR HANDLE	rest room door handle	handles	Ward furniture/surfaces	Y	Y	Y	neg	neg	neg	neg
Nigeria	NN	NN-E246	2016-06-06	MOTHER'S BED	Mother's bed	areas/objects around the mother	Patient's Zone	Y	Y	Y	neg	neg	neg	neg
Nigeria	NN	NN-E247	2016-06-06	RESUSCITATING BED	Resuscitaire bed	radiant warmers& resuscitation room	Emergency neonatal care	N	N	N	NA	NA	NA	NA
Nigeria	NN	NN-E248	2016-06-06	WEIGHING SCALE	weighing scale	weighing scale/measuring tape	Patient's Zone	Y	Y	Y	neg	neg	neg	neg
Nigeria	NN	NN-E249	2016-06-06	CTG MACHINE	Cardiotocography monitor	monitors	Mobile medical equipment	Y	Y	Y	P	neg	neg	neg
Nigeria	NN	NN-E25	2015-11-27	HANDWASH SINK	Sink	basin/sink	Surfaces near the sink drain	N	N	N	NA	NA	NA	NA
Nigeria	NN	NN-E250	2016-06-06	DRUG BOX	Drug box	ward furniture/surfaces	Ward furniture/surfaces	Y	Y	Y	neg	neg	neg	neg
Nigeria	NN	NN-E251	2016-06-06	SUCTIONING MACHINE	medical suction machine	mobile medical equipment	Mobile medical equipment	Y	N	Y	NA	neg	neg	neg
Nigeria	NN	NN-E252	2016-06-06	INFANT RADIANT WARMER	Infant radiant warmer	radiant warmers& resuscitation room	Emergency neonatal care	Y	N	N	NA	NA	NA	NA
Nigeria	NN	NN-E253	2016-06-06	STERILE OBSTERICS FORCEPS & SPECULUM	STERILE OBSTERICS FORCEPS & SPECULUM	medical equipment	Medical equipment	Y	Y	Y	neg	neg	neg	neg
Nigeria	NN	NN-E254	2016-06-06	BED STEP	Bed step	ward furniture/surfaces	Patient's Zone	Y	Y	Y	neg	neg	neg	neg
Nigeria	NN	NN-E255	2016-06-06	CURTAIN	Curtain	ward furniture/surfaces	Ward furniture/surfaces	N	N	N	NA	NA	NA	NA
Nigeria	NN	NN-E256	2016-06-06	MEASURING TAPE	Measuring tape	weighing scale/measuring tape	Patient's Zone	N	N	N	NA	NA	NA	NA
Nigeria	NN	NN-E257	2016-06-06	STETHOSCOPE SPHYG	stethoscope and sphygmomanometer	medical equipment	Medical equipment	Y	Y	Y	neg	neg	neg	neg
Nigeria	NN	NN-E258	2016-06-06	OXYGEN CONNECTOR & TUBE	Oxygen connector	Oxygen therapy	Mobile medical equipment	N	N	N	NA	NA	NA	NA
Nigeria	NN	NN-E259	2016-06-06	TROLLEY BESIDE DELIVERY BED	delivery trolley	mobile medical equipment	Mobile medical equipment	Y	N	Y	NA	P	neg	neg
Nigeria	NN	NN-E26	2015-11-27	KIDNEY DISH	kidney dish	medical equipment	Medical equipment	N	N	N	NA	NA	NA	NA
Nigeria	NN	NN-E260	2016-06-06	OBSTERIC EQUIPMENT TABLE	Obstetric equipment table	ward furniture/surfaces	Ward furniture/surfaces	Y	N	N	NA	NA	NA	NA
Nigeria	NN	NN-E261	2016-06-24	RADIANT WARMER	Radiant warmer	radiant warmers& resuscitation room	Emergency neonatal care	Y	N	Y	NA	neg	neg	neg
Nigeria	NN	NN-E262	2016-06-24	INCUBATOR	Incubator	incubators	Emergency neonatal care	Y	Y	Y	neg	neg	neg	neg
Nigeria	NN	NN-E263	2016-06-24	SINK	Sink	basin/sink	Surfaces near the sink drain	Y	Y	Y	neg	neg	neg	neg
Nigeria	NN	NN-E264	2016-06-24	OXYGEN MACHINE	Oxygen machine	Oxygen therapy	Mobile medical equipment	Y	Y	Y	neg	neg	neg	neg
Nigeria	NN	NN-E265	2016-06-24	OVERALL (MOTHERS)	Mother's overall	areas/objects around the mother	Patient's Zone	Y	Y	Y	P	P	neg	neg
Nigeria	NN	NN-E266	2016-06-24	TABLE	Table	ward furniture/surfaces	Ward furniture/surfaces	Y	Y	Y	neg	neg	neg	neg
Nigeria	NN	NN-E267	2016-06-24	STETHOSCOPE	stethoscope and sphygmomanometer	medical equipment	Medical equipment	Y	Y	Y	neg	neg	neg	neg
Nigeria	NN	NN-E268	2016-06-24	PHOTOTHERAPY	Phototherapy machine	phototherapy	Medical equipment	N	N	N	NA	NA	NA	NA
Nigeria	NN	NN-E269	2016-06-24	MILK ROOM	NA			Y	Y	Y	P	P	neg	neg
Nigeria	NN	NN-E27	2015-11-27	KIDNEY DISH	kidney dish	medical equipment	Medical equipment	N	N	N	NA	NA	NA	NA
Nigeria	NN	NN-E270	2016-06-24	WEIGHING MACHINE	weighing scale	weighing scale/measuring tape	Patient's Zone	Y	Y	N	neg	NA	NA	NA
Nigeria	NN	NN-E271	2016-07-11	GASTRIC TUBE	cannula&catheter&prong&tubes	medical equipment	Medical equipment	N	N	N	NA	NA	NA	NA
Nigeria	NN	NN-E272	2016-07-11	RADIANT WARMER	Radiant warmer	radiant warmers& resuscitation room	Emergency neonatal care	N	N	N	NA	NA	NA	NA
Nigeria	NN	NN-E273	2016-07-11	OXYGEN TUBE	Oxygen tube	Oxygen therapy	Mobile medical equipment	N	N	N	NA	NA	NA	NA
Nigeria	NN	NN-E274	2016-07-11	BABY'S BED	Baby's bed	areas/objects around the baby	Patient's Zone	N	N	N	NA	NA	NA	NA
Nigeria	NN	NN-E275	2016-07-11	PHOTOTHERAPY	Phototherapy machine	phototherapy	Medical equipment	N	N	N	NA	NA	NA	NA
Nigeria	NN	NN-E276	2016-07-11	INNER SIDE OF COT	Cot	ward furniture/surfaces	Patient's Zone	N	N	N	NA	NA	NA	NA
Nigeria	NN	NN-E277	2016-07-11	MEASURING TAPE	Measuring tape	weighing scale/measuring tape	Patient's Zone	N	N	N	NA	NA	NA	NA
Nigeria	NN	NN-E278	2016-07-11	STHESTOSCOPE AND SPHIG	stethoscope and sphygmomanometer	medical equipment	Medical equipment	Y	Y	Y	neg	neg	neg	neg
Nigeria	NN	NN-E279	2016-07-11	BABY'S INCUBATOR	Baby incubator	incubators	Emergency neonatal care	N	N	N	NA	NA	NA	NA
Nigeria	NN	NN-E28	2015-11-27	SCISSORS-DELIVERY	NA			N	N	N	NA	NA	NA	NA
Nigeria	NN	NN-E280	2016-07-11	MOTHETR'S OVERALL	Mother's overall	areas/objects around the mother	Patient's Zone	N	N	N	NA	NA	NA	NA
Nigeria	NN	NN-E281	2016-07-28	MILKING MILK	NA			N	N	N	NA	NA	NA	NA
Nigeria	NN	NN-E282	2016-07-28	BABY'S BED	Baby's bed	areas/objects around the baby	Patient's Zone	Y	Y	Y	neg	neg	neg	neg
Nigeria	NN	NN-E283	2016-07-28	INCUBATOR	Incubator	incubators	Emergency neonatal care	Y	N	Y	NA	neg	neg	neg
Nigeria	NN	NN-E284	2016-07-28	OXYGEN TUBE	Oxygen tube	Oxygen therapy	Mobile medical equipment	N	N	N	NA	NA	NA	NA
Nigeria	NN	NN-E285	2016-07-28	BABY'S MATTRESS	Baby's mattress	areas/objects around the baby	Patient's Zone	N	N	N	NA	NA	NA	NA
Nigeria	NN	NN-E286	2016-07-28	MOTHER'S BED	Mother's bed	areas/objects around the mother	Patient's Zone	N	N	N	NA	NA	NA	NA
Nigeria	NN	NN-E287	2016-07-28	TROLLEY	Trolley	mobile medical equipment	Mobile medical equipment	N	N	N	NA	NA	NA	NA
Nigeria	NN	NN-E288	2016-07-28	STHESTOSCOPE AND SPHIG	stethoscope and sphygmomanometer	medical equipment	Medical equipment	N	N	N	NA	NA	NA	NA
Nigeria	NN	NN-E289	2016-07-28	DRUG BOX	Drug box	ward furniture/surfaces	Ward furniture/surfaces	N	N	N	NA	NA	NA	NA
Nigeria	NN	NN-E29	2015-11-27	NURSING STATION DESK	Nurses' station desk	healthcare workers&workstation	Patient's Zone	Y	N	Y	NA	neg	neg	neg
Nigeria	NN	NN-E290	2016-07-28	BABY WEIGHING PAN	Baby weighing scale	weighing scale/measuring tape	Patient's Zone	Y	Y	Y	neg	neg	neg	neg
Nigeria	NN	NN-E291	2016-07-28	RADIANT WARMER	Radiant warmer	radiant warmers& resuscitation room	Emergency neonatal care	N	N	N	NA	NA	NA	NA
Nigeria	NN	NN-E292	2016-07-28	BED STEP	Bed step	ward furniture/surfaces	Patient's Zone	N	N	N	NA	NA	NA	NA
Nigeria	NN	NN-E293	2016-07-28	CTG MACHINE	Cardiotocography monitor	monitors	Mobile medical equipment	N	N	N	NA	NA	NA	NA
Nigeria	NN	NN-E294	2016-07-28	OBSTETRICS FORCEPS	STERILE OBSTERICS FORCEPS & SPECULUM	medical equipment	Medical equipment	N	N	N	NA	NA	NA	NA
Nigeria	NN	NN-E295	2016-07-28	OXYGEN MACHINE	Oxygen machine	Oxygen therapy	Mobile medical equipment	N	N	N	NA	NA	NA	NA
Nigeria	NN	NN-E296	2016-08-06	PHOTOTHERAPY	Phototherapy machine	phototherapy	Medical equipment	N	N	N	NA	NA	NA	NA
Nigeria	NN	NN-E297	2016-08-06	BATHING SINK	Bathing sink	basin/sink	Surfaces near the sink drain	N	N	N	NA	NA	NA	NA
Nigeria	NN	NN-E298	2016-08-06	MOBILE TROLLEY	Trolley	mobile medical equipment	Mobile medical equipment	N	N	N	NA	NA	NA	NA
Nigeria	NN	NN-E299	2016-08-06	WEIGHING SCALE	weighing scale	weighing scale/measuring tape	Patient's Zone	N	N	N	NA	NA	NA	NA
Nigeria	NN	NN-E3	2015-11-26	HANDWASH SINK HANDLE	handwash sink handle	handles	Surfaces near the sink drain	N	N	N	NA	NA	NA	NA
Nigeria	NN	NN-E30	2015-11-27	LAMP STAND	Lamp stand	ward furniture/surfaces	Ward furniture/surfaces	N	N	N	NA	NA	NA	NA
Nigeria	NN	NN-E300	2016-08-06	INSIDE INCUBATOR	Incubator	incubators	Emergency neonatal care	N	N	N	NA	NA	NA	NA
Nigeria	NN	NN-E301	2016-08-06	STHESTOSCOPE AND SPHIG	stethoscope and sphygmomanometer	medical equipment	Medical equipment	N	N	N	NA	NA	NA	NA
Nigeria	NN	NN-E302	2016-08-06	RADIANT WARMER	Radiant warmer	radiant warmers& resuscitation room	Emergency neonatal care	N	N	N	NA	NA	NA	NA
Nigeria	NN	NN-E303	2016-08-06	OXYGEN INLET	Oxygen inlet	Oxygen therapy	Mobile medical equipment	N	N	N	NA	NA	NA	NA
Nigeria	NN	NN-E304	2016-08-06	OXYGEN MACHINE	Oxygen machine	Oxygen therapy	Mobile medical equipment	Y	Y	Y	neg	neg	neg	neg
Nigeria	NN	NN-E305	2016-08-06	MILKING MILK	NA			N	N	N	NA	NA	NA	NA
Nigeria	NN	NN-E306	2016-08-19	BLEEDING BAY	NA			N	N	N	NA	NA	NA	NA
Nigeria	NN	NN-E307	2016-08-19	BABY MATTRESS	Baby's mattress	areas/objects around the baby	Patient's Zone	N	N	N	NA	NA	NA	NA
Nigeria	NN	NN-E308	2016-08-19	INSIDE RESUSCITAIRE	Resuscitaire	radiant warmers& resuscitation room	Emergency neonatal care	N	N	N	NA	NA	NA	NA
Nigeria	NN	NN-E309	2016-08-19	SINK	Sink	basin/sink	Surfaces near the sink drain	N	N	N	NA	NA	NA	NA
Nigeria	NN	NN-E31	2015-11-27	MATTRESS	Mattress	ward furniture/surfaces	Ward furniture/surfaces	N	N	N	NA	NA	NA	NA
Nigeria	NN	NN-E310	2016-08-19	CTG MACHINE	Cardiotocography monitor	monitors	Mobile medical equipment	N	N	N	NA	NA	NA	NA
Nigeria	NN	NN-E311	2016-08-19	KIDNEY DISH	kidney dish	medical equipment	Medical equipment	Y	Y	N	neg	NA	NA	NA
Nigeria	NN	NN-E312	2016-08-19	DRUG BOX	Drug box	ward furniture/surfaces	Ward furniture/surfaces	N	N	N	NA	NA	NA	NA
Nigeria	NN	NN-E313	2016-08-19	NURSING STATION	NA			N	N	N	NA	NA	NA	NA
Nigeria	NN	NN-E314	2016-08-19	DELIVERY BED	Delivery bed	ward furniture/surfaces	Patient's Zone	N	N	N	NA	NA	NA	NA
Nigeria	NN	NN-E315	2016-08-19	MEASURING TAPE	Measuring tape	weighing scale/measuring tape	Patient's Zone	N	N	N	NA	NA	NA	NA
Nigeria	NN	NN-E316	2016-08-19	MOTHER'S OVERALL	Mother's overall	areas/objects around the mother	Patient's Zone	N	N	N	NA	NA	NA	NA
Nigeria	NN	NN-E317	2016-08-19	BABY'S RESUSCITAIRE	Baby resuscitaire	radiant warmers& resuscitation room	Emergency neonatal care	Y	Y	Y	neg	neg	neg	neg
Nigeria	NN	NN-E318	2016-08-19	WEIGHING SCALE	weighing scale	weighing scale/measuring tape	Patient's Zone	N	N	N	NA	NA	NA	NA
Nigeria	NN	NN-E319	2016-08-19	MOBILE TROLLEY	Trolley	mobile medical equipment	Mobile medical equipment	Y	Y	Y	neg	neg	neg	neg
Nigeria	NN	NN-E32	2015-11-27	WINDOW	Window	ward furniture/surfaces	Ward furniture/surfaces	Y	Y	Y	neg	neg	neg	neg
Nigeria	NN	NN-E320	2016-08-19	OBSTETRICS AND FORCEPS	STERILE OBSTERICS FORCEPS & SPECULUM	medical equipment	Medical equipment	Y	Y	Y	neg	neg	neg	neg
Nigeria	NN	NN-E321	2016-09-16	OXYGEN VALVE	Oxygen valve	Oxygen therapy	Mobile medical equipment	N	N	N	NA	NA	NA	NA
Nigeria	NN	NN-E322	2016-09-16	OUTSIDE RESUSCITAIRE	Resuscitaire	radiant warmers& resuscitation room	Emergency neonatal care	N	N	N	NA	NA	NA	NA
[truncated: 4,293 more rows]
