# Supplementary material for: Colonisation of hospital surfaces from low- and middle-income countries by extended spectrum β-lactamase- and carbapenemase-producing bacteria
Source: Nat Commun. 2024 Mar 29;15:2758. doi: 10.1038/s41467-024-46684-z (PMC10980694; doi:10.1038/s41467-024-46684-z)
Supplement: Supplementary file 5 — Supplementary data 2 [file 41467_2024_46684_MOESM5_ESM.xlsx]

## Sheet: 4126  surf - ARG%
	Supplementary Data. Colonisation of hospital surfaces from low- /middle-income countries by extended spectrum β-lactamase- and carbapenemase-producing bacteria ​
	309 surface types collected	Total number of samples collected per surface type (4,126)	blaCTX-M-15 positive	blaNDM positive	blaOXA-48-like positive
	Basin	243	42(17.28%)	28(11.52%)	6(2.47%)
	Oxygen cannola	7	2(28.57%)	0(0%)	0(0%)
	floor	35	5(14.29%)	5(14.29%)	0(0%)
	oxygen mask	71	9(12.68%)	6(8.45%)	2(2.82%)
	tray	7	0(0%)	0(0%)	0(0%)
	stethoscope and sphygmomanometer	95	11(11.58%)	7(7.37%)	1(1.05%)
	suction tube	24	3(12.5%)	0(0%)	0(0%)
	Labour room baby radiant warmer seat	1	0(0%)	0(0%)	0(0%)
	Seat	26	3(11.54%)	3(11.54%)	1(3.85%)
	kidney tray	30	0(0%)	3(10%)	0(0%)
	Dustbin	25	5(20%)	4(16%)	0(0%)
	Gynecologist seat	2	0(0%)	0(0%)	0(0%)
	baby tray	9	2(22.22%)	0(0%)	0(0%)
	Radiant warmer seat	7	1(14.29%)	0(0%)	0(0%)
	Incubator	334	54(16.17%)	13(3.89%)	3(0.9%)
	Basket	35	12(34.29%)	0(0%)	0(0%)
	neonatal floor	1	0(0%)	1(100%)	0(0%)
	suction bottle	30	7(23.33%)	4(13.33%)	1(3.33%)
	Bed	49	10(20.41%)	0(0%)	0(0%)
	Baby's table	89	16(17.98%)	5(5.62%)	0(0%)
	suction bulb	45	9(20%)	2(4.44%)	0(0%)
	Labour table	66	13(19.7%)	9(13.64%)	1(1.52%)
	Dressing table	1	0(0%)	0(0%)	0(0%)
	Wheelchair	3	1(33.33%)	0(0%)	0(0%)
	Baby's cot	51	7(13.73%)	0(0%)	0(0%)
	Mattress	34	15(44.12%)	1(2.94%)	0(0%)
	Baby weighing scale	53	8(15.09%)	2(3.77%)	0(0%)
	Ambu bag (bag valve mask) and accessories	37	6(16.22%)	4(10.81%)	0(0%)
	weighing scale	109	19(17.43%)	6(5.5%)	1(0.92%)
	Oxygen tube	32	2(6.25%)	0(0%)	0(0%)
	baby tube	6	1(16.67%)	0(0%)	0(0%)
	Sink	108	34(31.48%)	4(3.7%)	8(7.41%)
	Baby's corner	16	1(6.25%)	0(0%)	0(0%)
	Delivery couch	47	2(4.26%)	0(0%)	0(0%)
	Delivery sheet	1	0(0%)	0(0%)	0(0%)
	Cardiotocography monitor	13	4(30.77%)	0(0%)	0(0%)
	medical suction machine	25	1(4%)	1(4%)	0(0%)
	intravenous (IV) line and accessories	237	8(3.38%)	2(0.84%)	1(0.42%)
	Radiant warmer's water	1	0(0%)	0(0%)	0(0%)
	Fetoscope	2	0(0%)	0(0%)	0(0%)
	Trolley	66	10(15.15%)	1(1.52%)	0(0%)
	medication tray	4	0(0%)	0(0%)	0(0%)
	Bed screen	2	0(0%)	0(0%)	0(0%)
	Bed linen	1	0(0%)	0(0%)	0(0%)
	Mobile light stand	1	0(0%)	0(0%)	0(0%)
	Oxygen gauge	1	0(0%)	0(0%)	0(0%)
	Radiant warmer	190	45(23.68%)	12(6.32%)	6(3.16%)
	Curtain	27	2(7.41%)	0(0%)	0(0%)
	Hanger	1	0(0%)	0(0%)	0(0%)
	Tap water	40	1(2.5%)	0(0%)	0(0%)
	baby face mask	3	0(0%)	0(0%)	0(0%)
	door handle	40	0(0%)	1(2.5%)	1(2.5%)
	Couch	2	1(50%)	0(0%)	0(0%)
	ultrasound	11	2(18.18%)	0(0%)	0(0%)
	Medication corner	1	0(0%)	0(0%)	0(0%)
	Chair	5	1(20%)	0(0%)	0(0%)
	Safety box	2	1(50%)	0(0%)	0(0%)
	Table	77	2(2.6%)	0(0%)	0(0%)
	Phototherapy machine	61	16(26.23%)	6(9.84%)	2(3.28%)
	Wall	20	2(10%)	2(10%)	0(0%)
	Pulse oximetry	17	2(11.76%)	0(0%)	1(5.88%)
	Thermometer	18	2(11.11%)	0(0%)	0(0%)
	Oxygen cylinder	1	0(0%)	0(0%)	0(0%)
	Perfusion therapy	1	0(0%)	0(0%)	0(0%)
	Blood drawing table	4	0(0%)	0(0%)	0(0%)
	Cot	30	1(3.33%)	0(0%)	0(0%)
	Nurse's cup	2	2(100%)	0(0%)	0(0%)
	Syringes	13	2(15.38%)	0(0%)	0(0%)
	Incubator mattress	5	3(60%)	0(0%)	0(0%)
	Mother's Chair	2	2(100%)	0(0%)	0(0%)
	Medication table	1	1(100%)	0(0%)	0(0%)
	Oxygen Concentrator	6	2(33.33%)	0(0%)	0(0%)
	Medication cabinet	10	2(20%)	0(0%)	0(0%)
	Nurse's bucket	2	0(0%)	0(0%)	0(0%)
	Resuscitaire couch	1	1(100%)	0(0%)	0(0%)
	Fridge	4	2(50%)	0(0%)	0(0%)
	Resuscitaire	51	3(5.88%)	0(0%)	0(0%)
	Retort stand	1	1(100%)	0(0%)	0(0%)
	kidney dish	12	1(8.33%)	0(0%)	0(0%)
	Bed pan	9	0(0%)	0(0%)	0(0%)
	Suture material table	1	0(0%)	0(0%)	0(0%)
	Baby radiant warmer	4	2(50%)	1(25%)	0(0%)
	Examination bed	4	1(25%)	0(0%)	0(0%)
	cannula&catheter&prong&tubes	49	3(6.12%)	1(2.04%)	1(2.04%)
	Phototherapy switch	1	0(0%)	0(0%)	0(0%)
	Glucometer	6	0(0%)	0(0%)	0(0%)
	drug pounding mortar and pestle	1	1(100%)	1(100%)	0(0%)
	Measuring tape	19	1(5.26%)	0(0%)	0(0%)
	Suture bed	2	1(50%)	0(0%)	0(0%)
	Incubator bed	6	0(0%)	0(0%)	0(0%)
	Milk room tray	2	0(0%)	0(0%)	0(0%)
	Delivery mattress	1	0(0%)	0(0%)	0(0%)
	Sharps container	7	0(0%)	0(0%)	0(0%)
	delivery trolley	10	1(10%)	1(10%)	0(0%)
	Medication drawer	1	0(0%)	0(0%)	0(0%)
	Infant CVS monitor	1	0(0%)	0(0%)	0(0%)
	Bathing sink	32	7(21.88%)	1(3.13%)	1(3.13%)
	medication trolley	26	3(11.54%)	5(19.23%)	1(3.85%)
	handwash sink handle	18	3(16.67%)	1(5.56%)	0(0%)
	Mother's mattress	3	0(0%)	0(0%)	0(0%)
	Baby's mattress	13	0(0%)	1(7.69%)	0(0%)
	Delivery material set	3	0(0%)	0(0%)	0(0%)
	Lamp holder	1	0(0%)	0(0%)	0(0%)
	Oxygen tap	1	0(0%)	0(0%)	0(0%)
	Sample collection table	6	0(0%)	0(0%)	0(0%)
	hand sanitizer handle	2	0(0%)	0(0%)	0(0%)
	Toilet seat	2	0(0%)	0(0%)	0(0%)
	Resuscitaire mattress	5	0(0%)	0(0%)	0(0%)
	toilet door handle	1	0(0%)	0(0%)	0(0%)
	Cabinet	6	0(0%)	0(0%)	0(0%)
	Toilet's wall	2	0(0%)	0(0%)	0(0%)
	Oxygen inlet	2	0(0%)	0(0%)	0(0%)
	rest room door handle	1	0(0%)	0(0%)	0(0%)
	Mother's bed	11	0(0%)	0(0%)	0(0%)
	Resuscitaire bed	18	0(0%)	0(0%)	0(0%)
	Drug box	12	0(0%)	0(0%)	0(0%)
	Infant radiant warmer	12	2(16.67%)	0(0%)	0(0%)
	Sterile obstetrics forceps & speculum	10	0(0%)	0(0%)	0(0%)
	Bed step	7	1(14.29%)	0(0%)	0(0%)
	Oxygen connector	1	0(0%)	0(0%)	0(0%)
	Obstetric equipment table	1	0(0%)	0(0%)	0(0%)
	Oxygen machine	3	0(0%)	0(0%)	0(0%)
	Mother's overall	4	1(25%)	1(25%)	0(0%)
	Baby's bed	14	2(14.29%)	1(7.14%)	0(0%)
	Baby incubator	23	2(8.7%)	0(0%)	0(0%)
	Nurses' station desk	2	0(0%)	0(0%)	0(0%)
	Lamp stand	1	0(0%)	0(0%)	0(0%)
	Delivery bed	11	1(9.09%)	1(9.09%)	1(9.09%)
	Baby resuscitaire	6	1(16.67%)	0(0%)	0(0%)
	Window	8	1(12.5%)	0(0%)	0(0%)
	Oxygen valve	1	0(0%)	0(0%)	0(0%)
	Breast milk cup	15	3(20%)	0(0%)	0(0%)
	Fluorescent light	1	0(0%)	0(0%)	0(0%)
	Feeding cup	7	0(0%)	0(0%)	0(0%)
	Radiotherapy light	3	1(33.33%)	0(0%)	0(0%)
	Probe	3	0(0%)	0(0%)	0(0%)
	Tourniquet	3	0(0%)	0(0%)	0(0%)
	Vital signs monitor	14	3(21.43%)	1(7.14%)	0(0%)
	Breast milk container	2	0(0%)	0(0%)	0(0%)
	Baby's cloth	2	0(0%)	0(0%)	0(0%)
	Drug fridge	4	0(0%)	0(0%)	0(0%)
	Cardiac event monitor	6	1(16.67%)	0(0%)	0(0%)
	Matron's scrub	1	1(100%)	0(0%)	1(100%)
	Physiotherapy light	2	0(0%)	0(0%)	0(0%)
	Breast milk bowl	1	0(0%)	0(0%)	0(0%)
	Mother's scrobe	2	0(0%)	0(0%)	0(0%)
	accu-Chek instrument	1	0(0%)	0(0%)	0(0%)
	Injections fridge	2	0(0%)	0(0%)	0(0%)
	Blood samples fridge	2	0(0%)	0(0%)	0(0%)
	Surgical material	1	0(0%)	0(0%)	0(0%)
	Samples fridge	1	0(0%)	0(0%)	0(0%)
	Neonatal respiratory monitor	1	0(0%)	0(0%)	0(0%)
	Vaccine fridge	2	0(0%)	0(0%)	0(0%)
	Phototherapy light	12	0(0%)	0(0%)	0(0%)
	Baby pamper	7	0(0%)	0(0%)	0(0%)
	emergency tray	2	0(0%)	0(0%)	0(0%)
	drug tray	1	0(0%)	0(0%)	0(0%)
	Jaundice screening probe&accessories	3	0(0%)	0(0%)	0(0%)
	Amoxy clavulanic injection bottle	1	0(0%)	0(0%)	0(0%)
	emergency trolley	3	0(0%)	0(0%)	0(0%)
	Oxygen inhalation mask	4	0(0%)	0(0%)	0(0%)
	Bed's cover	1	0(0%)	0(0%)	0(0%)
	Mother's delivery bed	49	2(4.08%)	0(0%)	0(0%)
	Oxygen container	5	0(0%)	0(0%)	0(0%)
	Oxygen stand	1	0(0%)	0(0%)	0(0%)
	Baby resuscitator	32	4(12.5%)	0(0%)	0(0%)
	Baby's bathing table	6	1(16.67%)	0(0%)	0(0%)
	Baby's dressing table	12	4(33.33%)	0(0%)	0(0%)
	Mother's drawer	1	0(0%)	0(0%)	0(0%)
	Baby measuring tape	8	0(0%)	0(0%)	0(0%)
	Baby resuscitaire bed	5	0(0%)	0(0%)	0(0%)
	Baby's locker	8	0(0%)	0(0%)	0(0%)
	Baby's couch	4	1(25%)	0(0%)	0(0%)
	Mother's locker	14	5(35.71%)	0(0%)	0(0%)
	Mother's dressing table	1	1(100%)	0(0%)	0(0%)
	Phototherapy bed	1	0(0%)	0(0%)	0(0%)
	Mother resuscitaire bed	1	0(0%)	0(0%)	0(0%)
	Mother's ultrasound probe	1	0(0%)	0(0%)	0(0%)
	PANS equipment	3	0(0%)	0(0%)	0(0%)
	Mother's sink	2	0(0%)	0(0%)	0(0%)
	Baby's cabinet	1	0(0%)	0(0%)	0(0%)
	Measuring table	1	1(100%)	0(0%)	0(0%)
	Nurses' station table	2	0(0%)	0(0%)	0(0%)
	fridge handle	1	0(0%)	0(0%)	0(0%)
	Patient's locker	1	0(0%)	0(0%)	0(0%)
	Resuscitator	1	0(0%)	0(0%)	0(0%)
	Delivery table	48	6(12.5%)	5(10.42%)	2(4.17%)
	Vacuum pump	1	0(0%)	0(0%)	0(0%)
	Locker	44	3(6.82%)	0(0%)	0(0%)
	Food container	1	0(0%)	0(0%)	0(0%)
	Steriliser	1	0(0%)	0(0%)	0(0%)
	Mother's gown	34	5(14.71%)	6(17.65%)	2(5.88%)
	Headbox device	47	9(19.15%)	3(6.38%)	1(2.13%)
	Ventilator	14	3(21.43%)	2(14.29%)	1(7.14%)
	Patient's Hand	4	1(25%)	1(25%)	1(25%)
	Doctor's table	16	4(25%)	3(18.75%)	1(6.25%)
	Infusion pump	34	5(14.71%)	5(14.71%)	0(0%)
	Baby Matrix	34	8(23.53%)	8(23.53%)	2(5.88%)
	Nebulizer	3	0(0%)	1(33.33%)	0(0%)
	injection rack	1	0(0%)	0(0%)	0(0%)
	Pulse monitor	8	0(0%)	0(0%)	0(0%)
	Doctor's counter	6	0(0%)	1(16.67%)	0(0%)
	Working table	21	7(33.33%)	0(0%)	0(0%)
	nurse's hand	17	1(5.88%)	1(5.88%)	1(5.88%)
	Sanatory worker's Hand	3	0(0%)	0(0%)	0(0%)
	Doctor's Hand	15	2(13.33%)	1(6.67%)	0(0%)
	laryngoscope	3	0(0%)	0(0%)	0(0%)
	Door	10	2(20%)	0(0%)	0(0%)
	delivery tray	1	0(0%)	0(0%)	0(0%)
	Operation Theater light	12	2(16.67%)	1(8.33%)	0(0%)
	Nurses' working table	1	0(0%)	0(0%)	0(0%)
	Switches	1	0(0%)	0(0%)	0(0%)
	Oxygen Pump	2	0(0%)	0(0%)	0(0%)
	Worker's Hand	2	0(0%)	0(0%)	0(0%)
	Table's cover	15	3(20%)	0(0%)	0(0%)
	Kandagira ukarabe ("step and wash")	13	7(53.85%)	0(0%)	0(0%)
	Echography Machine	3	2(66.67%)	0(0%)	0(0%)
	Bottle of soap	1	0(0%)	0(0%)	0(0%)
	Mother's bag	1	0(0%)	0(0%)	0(0%)
	Lamp	7	0(0%)	0(0%)	0(0%)
	Cupboard	18	2(11.11%)	0(0%)	0(0%)
	Examination table	2	0(0%)	0(0%)	0(0%)
	Baby radiant warmer mattress	1	1(100%)	0(0%)	0(0%)
	Bedsheet	6	2(33.33%)	0(0%)	0(0%)
	Mother's hand	11	3(27.27%)	0(0%)	0(0%)
	Oxygen cable	3	0(0%)	0(0%)	0(0%)
	Gynecological table	19	3(15.79%)	0(0%)	0(0%)
	Radiant warmer mattress	8	2(25%)	0(0%)	0(0%)
	Oxygen regulator	1	0(0%)	0(0%)	0(0%)
	Radiant warmer bedsheet	7	0(0%)	0(0%)	0(0%)
	Aspirator	7	2(28.57%)	0(0%)	0(0%)
	cleaner's hand	1	1(100%)	0(0%)	0(0%)
	clinician's hand	1	0(0%)	0(0%)	0(0%)
	Mother's bedsheet	1	0(0%)	0(0%)	0(0%)
	Incubator bedsheet	6	3(50%)	1(16.67%)	0(0%)
	Oxygen holder	14	0(0%)	0(0%)	0(0%)
	Grandmother's hand	1	1(100%)	0(0%)	0(0%)
	Monitor	32	8(25%)	2(6.25%)	0(0%)
	student's hand	2	1(50%)	0(0%)	0(0%)
	Cup	2	1(50%)	0(0%)	0(0%)
	Baby guardian's hand	1	1(100%)	0(0%)	0(0%)
	Baby cup	1	0(0%)	0(0%)	0(0%)
	Sciatic lamp	1	0(0%)	0(0%)	0(0%)
	Gynecological table's mattress	1	0(0%)	0(0%)	0(0%)
	Radiant warmer's curtains	1	0(0%)	0(0%)	0(0%)
	Gynecological lamp	5	0(0%)	0(0%)	0(0%)
	Oxygen grasses	1	0(0%)	0(0%)	0(0%)
	Anesthesia machine	1	0(0%)	0(0%)	0(0%)
	Mother's prone	1	1(100%)	0(0%)	0(0%)
	Radiant warmer's lamp	2	0(0%)	0(0%)	0(0%)
	Infant radiant warmer mattress	2	0(0%)	1(50%)	0(0%)
	Mother's shoe	1	1(100%)	1(100%)	0(0%)
	Cooker	1	0(0%)	0(0%)	0(0%)
	Cleaner's Shoe	1	1(100%)	0(0%)	0(0%)
	Radiant warmer's support holder	1	0(0%)	0(0%)	0(0%)
	Mother's cup	1	0(0%)	0(0%)	0(0%)
	Bench	3	1(33.33%)	0(0%)	0(0%)
	Saucepan	1	0(0%)	0(0%)	0(0%)
	Basket's holder	3	2(66.67%)	0(0%)	0(0%)
	Radiant warmer's incubator	2	2(100%)	0(0%)	0(0%)
	Basket's cover	3	1(33.33%)	0(0%)	0(0%)
	Computer's table	1	0(0%)	0(0%)	0(0%)
	Jar	1	0(0%)	0(0%)	0(0%)
	Telescope	1	0(0%)	0(0%)	0(0%)
	Duracell	1	0(0%)	0(0%)	0(0%)
	CPAP therapy and accessories	19	2(10.53%)	0(0%)	0(0%)
	Phototherapy lamp	9	0(0%)	0(0%)	0(0%)
	Vacuum gauge	2	0(0%)	0(0%)	1(50%)
	Fire extinguisher	1	0(0%)	0(0%)	0(0%)
	Multicharge	1	0(0%)	0(0%)	0(0%)
	Vaporizer	1	0(0%)	0(0%)	0(0%)
	baby hat	2	0(0%)	0(0%)	0(0%)
	materials' carrier	1	0(0%)	0(0%)	0(0%)
	Glass	3	0(0%)	0(0%)	0(0%)
	Bed headboard	3	0(0%)	0(0%)	0(0%)
	Pillow's cover	4	0(0%)	0(0%)	0(0%)
	Electrical plugs	1	0(0%)	0(0%)	0(0%)
	floor under basin tap	1	0(0%)	0(0%)	0(0%)
	Patient's table	3	0(0%)	0(0%)	0(0%)
	Mattress' cover	3	1(33.33%)	0(0%)	0(0%)
	Food cover	1	0(0%)	0(0%)	0(0%)
	Puritone bottle	8	0(0%)	0(0%)	0(0%)
	Paper towel	1	0(0%)	0(0%)	0(0%)
	milk kitchen basin	1	0(0%)	0(0%)	0(0%)
	Wedding ring finger	1	1(100%)	0(0%)	0(0%)
	Pillow	3	0(0%)	0(0%)	0(0%)
	spilled breast milk	1	0(0%)	0(0%)	0(0%)
	baby tag	3	0(0%)	0(0%)	0(0%)
	Breast milk bottle	5	0(0%)	0(0%)	0(0%)
	Oxygen line	1	0(0%)	0(0%)	0(0%)
	Phototherapy goggles	1	0(0%)	0(0%)	0(0%)
	Drain	1	0(0%)	0(0%)	0(0%)
	Water jug	3	0(0%)	0(0%)	0(0%)
	Bin	2	0(0%)	0(0%)	0(0%)
	Oxygen bottle	4	0(0%)	0(0%)	0(0%)
	Air conditioner vent	2	0(0%)	0(0%)	0(0%)
	toilet floor	1	1(100%)	0(0%)	1(100%)
	Bed's Indication board	1	0(0%)	0(0%)	0(0%)
	Oxygen flow meter	6	0(0%)	0(0%)	0(0%)
	Bedside radio	2	0(0%)	0(0%)	0(0%)
	Bedbell	2	0(0%)	0(0%)	0(0%)
	Pulse oximetry monitor	1	0(0%)	0(0%)	0(0%)
	Hand towel dispenser	2	0(0%)	0(0%)	0(0%)
	Blinds	1	0(0%)	0(0%)	0(0%)
	Oxygen pipe	1	0(0%)	0(0%)	0(0%)
	CPAP monitor	1	0(0%)	0(0%)	0(0%)
	Oxygen probe	2	1(50%)	0(0%)	0(0%)
	Radio caller	1	0(0%)	0(0%)	0(0%)
	Cotsheet	1	0(0%)	0(0%)	0(0%)
	PCR reactions with a positive result (for samples with data)	4126	601	191	53
	PCR reactions with a positive result (for samples missing surface information related)	2164	238	147	21
Supplementary Data 2. n (%) of positive hospital surface swabs (HSS) for an antimicrobial resistance gene (ARG) out of the total 4,126 (samples with appropriate metadata following data cleaning) among the 309 surface types collected. The first column shows the 309 surface types collected. The second column shows the number of samples collected per surface type (4,126), and might not add up with t…
