# Supplementary material for: Colonisation of hospital surfaces from low- and middle-income countries by extended spectrum β-lactamase- and carbapenemase-producing bacteria
Source: Nat Commun. 2024 Mar 29;15:2758. doi: 10.1038/s41467-024-46684-z (PMC10980694; doi:10.1038/s41467-024-46684-z)
Supplement: Supplementary file 6 — Supplementary data 3 [file 41467_2024_46684_MOESM6_ESM.xlsx]

## Sheet: site-surface category-arg 
	Supplementary Data. Colonisation of hospital surfaces from low- /middle-income countries by extended spectrum β-lactamase- and carbapenemase-producing bacteria
	a)	Hospital site	blaCTX-M-15 positive	blaCTX-M-15 negative	blaNDM positive	blaNDM negative	blaOXA-48-like positive	blaOXA-48-like negative	Total PCR results, per surface category collected per site (over 4,126)	Total sample count per surface and per site			b)	Hospital site	blaCTX-M-15 positive	blaCTX-M-15 negative	blaNDM positive	blaNDM negative	blaOXA-48-like positive	blaOXA-48-like negative
	Surfaces near the sink drain	BC	12	50	12	57	2	67	200	73			Surfaces near the sink drain	BC	12(16.44%)	50(68.49%)	12(16.44%)	57(78.08%)	2(2.74%)	67(91.78%)
		BK	9	16	5	20	0	25	75	26				BK	9(34.62%)	16(61.54%)	5(19.23%)	20(76.92%)	0(0%)	25(96.15%)
		ES	5	9	0	13	3	10	40	54				ES	5(9.26%)	9(16.67%)	0(0%)	13(24.07%)	3(5.56%)	10(18.52%)
		NK	3	2	1	4	1	4	15	5				NK	3(60%)	2(40%)	1(20%)	4(80%)	1(20%)	4(80%)
		NN	12	18	4	21	2	23	80	67				NN	12(17.91%)	18(26.87%)	4(5.97%)	21(31.34%)	2(2.99%)	23(34.33%)
		NW	3	4	1	6	0	7	21	12				NW	3(25%)	4(33.33%)	1(8.33%)	6(50%)	0(0%)	7(58.33%)
		PP	11	20	10	23	1	32	97	42				PP	11(26.19%)	20(47.62%)	10(23.81%)	23(54.76%)	1(2.38%)	32(76.19%)
		RK	15	10	1	25	3	23	77	38				RK	15(39.47%)	10(26.32%)	1(2.63%)	25(65.79%)	3(7.89%)	23(60.53%)
		RU	18	11	0	26	0	26	81	37				RU	18(48.65%)	11(29.73%)	0(0%)	26(70.27%)	0(0%)	26(70.27%)
		ZAT	6	24	0	47	3	44	124	105				ZAT	6(5.71%)	24(22.86%)	0(0%)	47(44.76%)	3(2.86%)	44(41.9%)
	mobile medical equipment	BC	6	45	4	58	0	62	175	78			mobile medical equipment	BC	6(7.69%)	45(57.69%)	4(5.13%)	58(74.36%)	0(0%)	62(79.49%)
		BK	12	42	2	52	0	54	162	57				BK	12(21.05%)	42(73.68%)	2(3.51%)	52(91.23%)	0(0%)	54(94.74%)
		ES	3	2	0	9	0	9	23	16				ES	3(18.75%)	2(12.5%)	0(0%)	9(56.25%)	0(0%)	9(56.25%)
		NK	7	1	2	9	0	11	30	11				NK	7(63.64%)	1(9.09%)	2(18.18%)	9(81.82%)	0(0%)	11(100%)
		NN	4	23	1	25	0	26	79	90				NN	4(4.44%)	23(25.56%)	1(1.11%)	25(27.78%)	0(0%)	26(28.89%)
		NW	1	2	0	3	0	3	9	10				NW	1(10%)	2(20%)	0(0%)	3(30%)	0(0%)	3(30%)
		PP	19	39	14	56	4	66	198	135				PP	19(14.07%)	39(28.89%)	14(10.37%)	56(41.48%)	4(2.96%)	66(48.89%)
		RK	13	9	0	15	0	15	52	50				RK	13(26%)	9(18%)	0(0%)	15(30%)	0(0%)	15(30%)
		RU	5	15	3	15	0	18	56	58				RU	5(8.62%)	15(25.86%)	3(5.17%)	15(25.86%)	0(0%)	18(31.03%)
		ZAT	1	4	0	7	0	7	19	42				ZAT	1(2.38%)	4(9.52%)	0(0%)	7(16.67%)	0(0%)	7(16.67%)
	ward furniture/ surfaces	BC	11	44	13	53	1	65	187	73			ward furniture/ surfaces	BC	11(15.07%)	44(60.27%)	13(17.81%)	53(72.6%)	1(1.37%)	65(89.04%)
		BK	16	61	9	68	1	76	231	78				BK	16(20.51%)	61(78.21%)	9(11.54%)	68(87.18%)	1(1.28%)	76(97.44%)
		ES	6	29	0	40	0	40	115	80				ES	6(7.5%)	29(36.25%)	0(0%)	40(50%)	0(0%)	40(50%)
		NK	11	5	1	18	0	19	54	19				NK	11(57.89%)	5(26.32%)	1(5.26%)	18(94.74%)	0(0%)	19(100%)
		NN	0	22	1	16	0	17	56	83				NN	0(0%)	22(26.51%)	1(1.2%)	16(19.28%)	0(0%)	17(20.48%)
		NW	6	9	0	14	1	13	43	47				NW	6(12.77%)	9(19.15%)	0(0%)	14(29.79%)	1(2.13%)	13(27.66%)
		PP	13	27	7	33	2	38	120	76				PP	13(17.11%)	27(35.53%)	7(9.21%)	33(43.42%)	2(2.63%)	38(50%)
		RK	12	23	0	31	0	31	97	69				RK	12(17.39%)	23(33.33%)	0(0%)	31(44.93%)	0(0%)	31(44.93%)
		RU	22	14	0	31	0	31	98	79				RU	22(27.85%)	14(17.72%)	0(0%)	31(39.24%)	0(0%)	31(39.24%)
		ZAT	7	27	0	43	1	42	120	152				ZAT	7(4.61%)	27(17.76%)	0(0%)	43(28.29%)	1(0.66%)	42(27.63%)
	emergency neonatal care	BC	1	10	0	10	0	10	31	11			emergency neonatal care	BC	1(9.09%)	10(90.91%)	0(0%)	10(90.91%)	0(0%)	10(90.91%)
		BK	0	0	0	0	0	0	0	0				BK	0(0%)	0(0%)	0(0%)	0(0%)	0(0%)	0(0%)
		ES	9	4	1	10	1	10	35	32				ES	9(28.13%)	4(12.5%)	1(3.13%)	10(31.25%)	1(3.13%)	10(31.25%)
		NK	9	5	0	15	0	15	44	15				NK	9(60%)	5(33.33%)	0(0%)	15(100%)	0(0%)	15(100%)
		NN	5	20	0	23	0	23	71	133				NN	5(3.76%)	20(15.04%)	0(0%)	23(17.29%)	0(0%)	23(17.29%)
		NW	8	12	0	18	0	18	56	89				NW	8(8.99%)	12(13.48%)	0(0%)	18(20.22%)	0(0%)	18(20.22%)
		PP	30	40	23	48	6	65	212	121				PP	30(24.79%)	40(33.06%)	23(19.01%)	48(39.67%)	6(4.96%)	65(53.72%)
		RK	40	58	1	78	1	78	256	179				RK	40(22.35%)	58(32.4%)	1(0.56%)	78(43.58%)	1(0.56%)	78(43.58%)
		RU	24	17	3	34	1	36	115	131				RU	24(18.32%)	17(12.98%)	3(2.29%)	34(25.95%)	1(0.76%)	36(27.48%)
		ZAT	0	2	0	1	0	1	4	22				ZAT	0(0%)	2(9.09%)	0(0%)	1(4.55%)	0(0%)	1(4.55%)
	medical equipment	BC	2	11	1	12	0	13	39	19			medical equipment	BC	2(10.53%)	11(57.89%)	1(5.26%)	12(63.16%)	0(0%)	13(68.42%)
		BK	1	0	0	1	0	1	3	1				BK	1(100%)	0(0%)	0(0%)	1(100%)	0(0%)	1(100%)
		ES	4	4	0	9	0	9	26	22				ES	4(18.18%)	4(18.18%)	0(0%)	9(40.91%)	0(0%)	9(40.91%)
		NK	16	15	3	31	0	34	99	34				NK	16(47.06%)	15(44.12%)	3(8.82%)	31(91.18%)	0(0%)	34(100%)
		NN	3	22	1	20	0	21	67	146				NN	3(2.05%)	22(15.07%)	1(0.68%)	20(13.7%)	0(0%)	21(14.38%)
		NW	0	6	0	5	0	5	16	16				NW	0(0%)	6(37.5%)	0(0%)	5(31.25%)	0(0%)	5(31.25%)
		PP	40	98	28	117	6	139	428	247				PP	40(16.19%)	98(39.68%)	28(11.34%)	117(47.37%)	6(2.43%)	139(56.28%)
		RK	6	3	0	8	0	8	25	15				RK	6(40%)	3(20%)	0(0%)	8(53.33%)	0(0%)	8(53.33%)
		RU	5	7	0	15	1	14	42	54				RU	5(9.26%)	7(12.96%)	0(0%)	15(27.78%)	1(1.85%)	14(25.93%)
		ZAT	6	21	0	41	2	39	109	252				ZAT	6(2.38%)	21(8.33%)	0(0%)	41(16.27%)	2(0.79%)	39(15.48%)
	patient's zone	BC	0	1	0	1	0	1	3	1			patient's zone	BC	0(0%)	1(100%)	0(0%)	1(100%)	0(0%)	1(100%)
		BK	20	62	5	77	0	82	246	82				BK	20(24.39%)	62(75.61%)	5(6.1%)	77(93.9%)	0(0%)	82(100%)
		ES	4	8	0	21	0	21	54	41				ES	4(9.76%)	8(19.51%)	0(0%)	21(51.22%)	0(0%)	21(51.22%)
		NK	11	15	0	27	0	27	80	28				NK	11(39.29%)	15(53.57%)	0(0%)	27(96.43%)	0(0%)	27(96.43%)
		NN	10	30	3	33	2	34	112	139				NN	10(7.19%)	30(21.58%)	3(2.16%)	33(23.74%)	2(1.44%)	34(24.46%)
		NW	25	34	0	52	0	52	163	202				NW	25(12.38%)	34(16.83%)	0(0%)	52(25.74%)	0(0%)	52(25.74%)
		PP	28	55	27	58	8	77	253	160				PP	28(17.5%)	55(34.38%)	27(16.88%)	58(36.25%)	8(5%)	77(48.13%)
		RK	15	17	1	27	0	28	88	50				RK	15(30%)	17(34%)	1(2%)	27(54%)	0(0%)	28(56%)
		RU	6	6	3	8	0	11	34	35				RU	6(17.14%)	6(17.14%)	3(8.57%)	8(22.86%)	0(0%)	11(31.43%)
		ZAT	4	15	0	26	0	26	71	87				ZAT	4(4.6%)	15(17.24%)	0(0%)	26(29.89%)	0(0%)	26(29.89%)
	Total								5516	4126
	c)	Country	blaCTX-M-15 positive	blaCTX-M-15 negative	blaNDM positive	blaNDM negative	blaOXA-48-like positive	blaOXA-48-like negative	Total sample count per surface category and per country	Total sample count per surface			d)	Country	blaCTX-M-15 positive	blaCTX-M-15 negative	blaNDM positive	blaNDM negative	blaOXA-48-like positive	blaOXA-48-like negative
	Surfaces near the sink drain	Bangladesh	21	66	17	77	2	92	99	459			Surfaces near the sink drain	Bangladesh	21(21.21%)	66(66.67%)	17(17.17%)	77(77.78%)	2(2.02%)	92(92.93%)
		Ethiopia	5	9	0	13	3	10	54					Ethiopia	5(9.26%)	9(16.67%)	0(0%)	13(24.07%)	3(5.56%)	10(18.52%)
		Nigeria	18	24	6	31	3	34	84					Nigeria	18(21.43%)	24(28.57%)	6(7.14%)	31(36.9%)	3(3.57%)	34(40.48%)
		Pakistan	11	20	10	23	1	32	42					Pakistan	11(26.19%)	20(47.62%)	10(23.81%)	23(54.76%)	1(2.38%)	32(76.19%)
		Rwanda	33	21	1	51	3	49	75					Rwanda	33(44%)	21(28%)	1(1.33%)	51(68%)	3(4%)	49(65.33%)
		South Africa	6	24	0	47	3	44	105					South Africa	6(5.71%)	24(22.86%)	0(0%)	47(44.76%)	3(2.86%)	44(41.9%)
	mobile medical equipment	Bangladesh	18	87	6	110	0	116	135	547			mobile medical equipment	Bangladesh	18(13.33%)	87(64.44%)	6(4.44%)	110(81.48%)	0(0%)	116(85.93%)
		Ethiopia	3	2	0	9	0	9	16					Ethiopia	3(18.75%)	2(12.5%)	0(0%)	9(56.25%)	0(0%)	9(56.25%)
		Nigeria	12	26	3	37	0	40	111					Nigeria	12(10.81%)	26(23.42%)	3(2.7%)	37(33.33%)	0(0%)	40(36.04%)
		Pakistan	19	39	14	56	4	66	135					Pakistan	19(14.07%)	39(28.89%)	14(10.37%)	56(41.48%)	4(2.96%)	66(48.89%)
		Rwanda	18	24	3	30	0	33	108					Rwanda	18(16.67%)	24(22.22%)	3(2.78%)	30(27.78%)	0(0%)	33(30.56%)
		South Africa	1	4	0	7	0	7	42					South Africa	1(2.38%)	4(9.52%)	0(0%)	7(16.67%)	0(0%)	7(16.67%)
	ward furniture/surfaces	Bangladesh	27	105	22	121	2	141	151	756			ward furniture/surfaces	Bangladesh	27(17.88%)	105(69.54%)	22(14.57%)	121(80.13%)	2(1.32%)	141(93.38%)
		Ethiopia	6	29	0	40	0	40	80					Ethiopia	6(7.5%)	29(36.25%)	0(0%)	40(50%)	0(0%)	40(50%)
		Nigeria	17	36	2	48	1	49	149					Nigeria	17(11.41%)	36(24.16%)	2(1.34%)	48(32.21%)	1(0.67%)	49(32.89%)
		Pakistan	13	27	7	33	2	38	76					Pakistan	13(17.11%)	27(35.53%)	7(9.21%)	33(43.42%)	2(2.63%)	38(50%)
		Rwanda	34	37	0	62	0	62	148					Rwanda	34(22.97%)	37(25%)	0(0%)	62(41.89%)	0(0%)	62(41.89%)
		South Africa	7	27	0	43	1	42	152					South Africa	7(4.61%)	27(17.76%)	0(0%)	43(28.29%)	1(0.66%)	42(27.63%)
	emergency neonatal care	Bangladesh	1	10	0	10	0	10	11	733			emergency neonatal care	Bangladesh	1(9.09%)	10(90.91%)	0(0%)	10(90.91%)	0(0%)	10(90.91%)
		Ethiopia	9	4	1	10	1	10	32					Ethiopia	9(28.13%)	4(12.5%)	1(3.13%)	10(31.25%)	1(3.13%)	10(31.25%)
		Nigeria	22	37	0	56	0	56	237					Nigeria	22(9.28%)	37(15.61%)	0(0%)	56(23.63%)	0(0%)	56(23.63%)
		Pakistan	30	40	23	48	6	65	121					Pakistan	30(24.79%)	40(33.06%)	23(19.01%)	48(39.67%)	6(4.96%)	65(53.72%)
		Rwanda	64	75	4	112	2	114	310					Rwanda	64(20.65%)	75(24.19%)	4(1.29%)	112(36.13%)	2(0.65%)	114(36.77%)
		South Africa	0	2	0	1	0	1	22					South Africa	0(0%)	2(9.09%)	0(0%)	1(4.55%)	0(0%)	1(4.55%)
	medical equipment	Bangladesh	3	11	1	13	0	14	20	806			medical equipment	Bangladesh	3(15%)	11(55%)	1(5%)	13(65%)	0(0%)	14(70%)
		Ethiopia	4	4	0	9	0	9	22					Ethiopia	4(18.18%)	4(18.18%)	0(0%)	9(40.91%)	0(0%)	9(40.91%)
		Nigeria	19	43	4	56	0	60	196					Nigeria	19(9.69%)	43(21.94%)	4(2.04%)	56(28.57%)	0(0%)	60(30.61%)
		Pakistan	40	98	28	117	6	139	247					Pakistan	40(16.19%)	98(39.68%)	28(11.34%)	117(47.37%)	6(2.43%)	139(56.28%)
		Rwanda	11	10	0	23	1	22	69					Rwanda	11(15.94%)	10(14.49%)	0(0%)	23(33.33%)	1(1.45%)	22(31.88%)
		South Africa	6	21	0	41	2	39	252					South Africa	6(2.38%)	21(8.33%)	0(0%)	41(16.27%)	2(0.79%)	39(15.48%)
	patient's zone	Bangladesh	20	63	5	78	0	83	83	825			patient's zone	Bangladesh	20(24.1%)	63(75.9%)	5(6.02%)	78(93.98%)	0(0%)	83(100%)
		Ethiopia	4	8	0	21	0	21	41					Ethiopia	4(9.76%)	8(19.51%)	0(0%)	21(51.22%)	0(0%)	21(51.22%)
		Nigeria	46	79	3	112	2	113	369					Nigeria	46(12.47%)	79(21.41%)	3(0.81%)	112(30.35%)	2(0.54%)	113(30.62%)
		Pakistan	28	55	27	58	8	77	160					Pakistan	28(17.5%)	55(34.38%)	27(16.88%)	58(36.25%)	8(5%)	77(48.13%)
		Rwanda	21	23	4	35	0	39	85					Rwanda	21(24.71%)	23(27.06%)	4(4.71%)	35(41.18%)	0(0%)	39(45.88%)
		South Africa	4	15	0	26	0	26	87					South Africa	4(4.6%)	15(17.24%)	0(0%)	26(29.89%)	0(0%)	26(29.89%)
	Total									4126
	Supplementary Data 3. n (%) of positive and negative hospital surface swabs (HSS) for an antimicrobial resistance gene (ARG) out of the total 4,126 among the six surface categories per each country and hospital site. a) and c) show counts and b) and d) show percentages, per hospital site and country, respectively. This descriptive table shows the ARG prevalence, considering the number of HSS for …
