# Supplementary material for: Colonisation of hospital surfaces from low- and middle-income countries by extended spectrum β-lactamase- and carbapenemase-producing bacteria
Source: Nat Commun. 2024 Mar 29;15:2758. doi: 10.1038/s41467-024-46684-z (PMC10980694; doi:10.1038/s41467-024-46684-z)
Supplement: Supplementary file 13 — Source Data [file 41467_2024_46684_MOESM13_ESM.xlsx]

## Sheet: Supplementary Information file
Source Data file. Colonisation of hospital surfaces from low- /middle-income countries by extended spectrum β-lactamase- and carbapenemase-producing bacteria
Figures from Information Supplementary file
	Country	Site	Date	Surface category	Isolate code	Species ID (WGS)	ST	ARG variant	Plasmid/Chromosome
	Bangladesh	BC	2017-04-19	ward furniture/surfaces	BC-E303	Enterobacter hormaechei	511	NDM-1	Chromosome
	Bangladesh	BC	2017-05-04	ward furniture/surfaces	BC-E317.1	Pseudomonas asiatica	Novel	NDM-1	Chromosome
	Bangladesh	BC	2017-05-04	ward furniture/surfaces	BC-E317.2	Enterobacter hormaechei	511	NDM-1	Chromosome
	Bangladesh	BC	2016-08-09	medical equipment	BC-E70.1	Serratia marcescens	NA	NDM-1	IncFII/FIB
	Bangladesh	BC	2017-02-22	Surfaces near the sink drain	BC-E258	Pseudomonas mendocina	NA	NDM-1	Chromosome
	Bangladesh	BC	2016-06-28	NA	BC-E28	Enterobacter cloacae	977	NDM-1	IncFII
	Bangladesh	BC	ND	blank	BC-E389	Enterobacter hormaechei	544	NDM-1	Not known - CGE
	Bangladesh	BC	2017-09-19	blank	BC-E431	Enterobacter hormaechei	511	NDM-1	Chromosome
	Bangladesh	BC	2016-08-04	Surfaces near the sink drain	BC-E65	Serratia marcescens	NA	NDM-1	IncFII/FIB
	Bangladesh	BK	2017-10-24	blank	BK-E792	Serratia marcescens	ND	NDM-1	IncL/M
	Bangladesh	BK	2017-11-16	blank	BK-E825.2	Enterobacter hormaechei	418	NDM-1	IncFII
	Bangladesh	BK	2017-06-10	blank	BK-E578	Stenotrophomonas maltophilia	Novel	NDM-1	Chromosome
	Bangladesh	BK	2017-08-24	blank	BK-E702	Serratia marcescens	ND	NDM-1	IncL/M
	Bangladesh	BK	2017-10-04	blank	BK-E759	Serratia marcescens	ND	NDM-1	IncL/M
	Bangladesh	BK	2017-10-17	blank	BK-E778.1A	Stenotrophomonas acidaminiphila	ND	NDM-1	Chromosome
	Bangladesh	BK	2017-10-17	blank	BK-E778.1B	Enterobacter hormaechei	418	NDM-1	IncFII
	Bangladesh	BK	2017-11-13	blank	BK-E819	Enterobacter hormaechei	418	NDM-1	IncFII/FIB
	Bangladesh	BK	2017-11-14	blank	BK-E821	Enterobacter hormaechei	418	NDM-1	IncFII
	Bangladesh	BK	2017-11-16	blank	BK-E824	Enterobacter hormaechei	418	NDM-1	IncFII/FIB
	Bangladesh	BK	2017-11-16	blank	BK-E825.1	Serratia marcescens	ND	NDM-1	IncL/M
	Bangladesh	BK	2017-11-23	blank	BK-E836	Serratia marcescens	ND	NDM-1	IncL/M
	Bangladesh	BK	2017-11-23	blank	BK-E837.2	Enterobacter hormaechei	418	NDM-1	IncFII
	Bangladesh	BC	2017-06-08	ward furniture/surfaces	BC-E347	Acinetobacter nosocomialis	68	NDM-1	Not known - SR only
	Pakistan	PP	2017-05-05	Emergency neonatal care	PP-E1017.3	Leclercia adecarboxylata	ND	NDM-1	Not known - SR only
	Pakistan	PP	2016-05-27	patient's zone	PP-E285	Klebsiella pneumoniae	29	NDM-1	Not known - SR only
	Pakistan	PP	2016-06-20	medical equipment	PP-E334	Klebsiella pneumoniae	29	NDM-1	Not known - SR only
	Pakistan	PP	2016-09-21	patient's zone	PP-E535	Klebsiella pneumoniae	20	NDM-1	Not known - SR only
	Pakistan	PP	2016-07-10	medical equipment	PP-E567	Klebsiella pneumoniae	611	NDM-1	Not known - SR only
	Pakistan	PP	2017-04-01	Emergency neonatal care	PP-E756	Klebsiella pneumoniae	1317	NDM-1	Not known - SR only
	Nigeria	NK	ND	blank	NK-E197.A	Acinetobacter baumannii	1093	NDM-1	NDM and OXA-58 same plasmid
	Nigeria	NK	2017-07-25	mobile medical equipment	NK-E84.2	Acinetobacter baumannii	1	NDM-1	Chromosome
	Nigeria	NN	2016-02-17	Surfaces near the sink drain	NN-E164	Klebsiella quasipneumoniae	1887	NDM-1	IncFIB/HI1B
	Nigeria	NN	2016-03-03	patient's zone	NN-E179	Acinetobacter baumannii	ND	NDM-1	Not known - CGE
	Nigeria	NN	2016-06-24	NA	NN-E269	Klebsiella pneumoniae	14	NDM-1	IncFIB/HI1B
	Nigeria	NN	2017-09-01	medical equipment	NN-E423	Enterobacter cloacae	1107	NDM-1	IncFIB/HI1B
	Nigeria	NN	2017-04-10	patient's zone	NN-E499	Enterobacter cloacae	1107	NDM-1	IncFIB/HI1B
	Nigeria	NW	2016-05-26	Surfaces near the sink drain	NW-E48	Enterobacter hormaechei	231	NDM-1	Chromosome
	Pakistan	PP	2017-03-05	patient's zone	PP-E1014	Leclercia adecarboxylata	ND	NDM-1	Not known - SR only
	Pakistan	PP	2017-05-05	ward furniture/surfaces	PP-E1018.5	Enterobacter roggenkampii	523	NDM-1	IncFIB/HI1B
	Pakistan	PP	2017-10-05	Emergency neonatal care	PP-E1029	Leclercia adecarboxylata	ND	NDM-1	Not known - SR only
	Pakistan	PP	2016-11-07	Emergency neonatal care	PP-E379	Enterobacter hormaechei	231	NDM-1	Not known - SR only
	Pakistan	PP	2016-08-29	medical equipment	PP-E484	Enterobacter hormaechei	270	NDM-1	IncHI2
	Pakistan	PP	2016-11-18	mobile medical equipment	PP-E660.2	Klebsiella pneumoniae	Novel	NDM-1	IncFIB/HI1B
	Pakistan	PP	2016-07-12	Emergency neonatal care	PP-E698	Enterobacter hormaechei	968	NDM-1	IncFII
	Pakistan	PP	2016-12-26	Emergency neonatal care	PP-737.2A	Enterobacter hormaechei	120	NDM-1	Not known - SR only
	Pakistan	PP	2016-12-30	Surfaces near the sink drain	PP-E747.2	Klebsiella pneumoniae	1317	NDM-1	Not known
	Pakistan	PP	2017-01-16	medical equipment	PP-E785	Klebsiella pneumoniae	20	NDM-1	IncFIB/HI1B
	Pakistan	PP	2017-06-02	medical equipment	PP-E829	Enterobacter hormaechei	Novel	NDM-1	IncFII
	Pakistan	PP	2017-02-22	mobile medical equipment	PP-E864	Klebsiella pneumoniae	20	NDM-1	Not known - SR only
	Pakistan	PP	2017-03-17	patient's zone	PP-E911	Enterobacter hormaechei	316	NDM-1	Not known - SR only
	Pakistan	PP	2017-03-24	Emergency neonatal care	PP-E929	Leclercia adecarboxylata	ND	NDM-1	Not known - SR only
	Pakistan	PP	2017-03-05	Surfaces near the sink drain	PP-E1013	Leclercia adecarboxylata	ND	NDM-1	IncFIA
	Pakistan	PP	2017-05-05	patient's zone	PP-E1019	Leclercia adecarboxylata	ND	NDM-1	IncFIA
	Pakistan	PP	ND	blank	PP-E1103	Leclercia adecarboxylata	ND	NDM-1	Not known
	Pakistan	PP	2016-05-20	patient's zone	PP-E271	Klebsiella pneumoniae	15	NDM-1	IncA/C (NDM) IncX3/ColKP3 (OXA)
	Pakistan	PP	2016-05-27	patient's zone	PP-E286	Klebsiella pneumoniae	29	NDM-1	Not known
	Pakistan	PP	2016-05-30	mobile medical equipment	PP-E290	Klebsiella pneumoniae	29	NDM-1	IncFIB/HI1B
	Pakistan	PP	2016-06-27	Emergency neonatal care	PP-E346	Enterobacter hormaechei	231	NDM-1	Chromosome
	Pakistan	PP	2016-06-07	Emergency neonatal care	PP-E370.1	Enterobacter hormaechei	1372	NDM-1	IncX3
	Pakistan	PP	2016-06-07	Emergency neonatal care	PP-E370.2	Enterobacter hormaechei	120	NDM-1	IncFII
	Pakistan	PP	2016-08-07	mobile medical equipment	PP-E375	Enterobacter hormaechei	354	NDM-1	IncFII
	Pakistan	PP	2016-11-07	Emergency neonatal care	PP-E379.2	Klebsiella pneumoniae	20	NDM-1	IncA/C
	Pakistan	PP	2016-08-24	ward furniture/surfaces	PP-E473	Enterobacter hormaechei	120	NDM-1	IncFII
	Pakistan	PP	2016-09-09	medical equipment	PP-E509.A	Enterobacter hormaechei	231	NDM-1	Chromosome
	Pakistan	PP	2016-09-09	medical equipment	PP-E509.B	Klebsiella pneumoniae	70	NDM-1	IncFII/FIB
	Pakistan	PP	2016-09-19	medical equipment	PP-E527	Serratia marcescens	ND	NDM-1	IncFII/FIB
	Pakistan	PP	2016-12-10	medical equipment	PP-E580	Klebsiella quasipneumoniae	4756	NDM-1	IncHI1B
	Pakistan	PP	2016-11-18	Emergency neonatal care	PP-E659	Klebsiella pneumoniae	1317	NDM-1	IncFIA/FII/FIB
	Pakistan	PP	2016-11-18	mobile medical equipment	PP-E660.1	Klebsiella michiganensis	354	NDM-1	IncFIB/HI1B
	Pakistan	PP	ND	blank	PP-E68.A	Klebsiella pneumoniae	15	NDM-1	IncA/C (NDM) IncX3/ColKP3 (OXA)
	Pakistan	PP	ND	blank	PP-E68.B	Pseudomonas putida	146	NDM-1	Not known
	Pakistan	PP	2016-07-12	patient's zone	PP-E699	Unidentified	ND	NDM-1	IncHI12
	Pakistan	PP	2016-07-12	medical equipment	PP-E700.2B	Klebsiella michiganensis	354	NDM-1	Not known
	Pakistan	PP	2016-12-23	medical equipment	PP-E732	Klebsiella michiganensis	354	NDM-1	IncFIB/HI1B
	Pakistan	PP	2016-12-30	Emergency neonatal care	PP-E748	Klebsiella pneumoniae	1317	NDM-1	IncFIB/HI1B
	Pakistan	PP	2017-06-01	patient's zone	PP-E764	Enterobacter roggenkampii	523	NDM-1	IncFIB/HI1B
	Pakistan	PP	2017-01-02	Emergency neonatal care	PP-E819.3	Klebsiella pneumoniae	15	NDM-1	IncA/C (NDM) IncX3/ColKP3 (OXA)
	Pakistan	PP	2017-02-24	ward furniture/surfaces	PP-E870	Klebsiella pneumoniae	20	NDM-1	IncFIB/HI1B
	Pakistan	PP	2017-03-20	patient's zone	PP-E920	Enterobacter roggenkampii	523	NDM-1	IncFIB/HI1B
	Pakistan	PP	2017-03-29	mobile medical equipment	PP-E937.2	Leclercia adecarboxylata	ND	NDM-1	Not known
	Pakistan	PP	2017-04-24	patient's zone	PP-E991.1	Leclercia adecarboxylata	ND	NDM-1	Not known
	Rwanda	RK	2016-01-08	Surfaces near the sink drain	RK-E110.1B	Enterobacter hormaechei	120	NDM-1	IncFII
	Rwanda	RU	2016-09-09	Emergency neonatal care	RU-E125	Acinetobacter baumannii	52	NDM-1	Not known
	Rwanda	RU	2016-09-09	mobile medical equipment	RU-E131	Acinetobacter baumannii	52	NDM-1	Not known
	Rwanda	RU	2017-07-25	patient's zone	RU-E355	Acinetobacter baumannii	946	NDM-1	Not known
	Rwanda	RU	2016-05-19	blank	RU-E68.3	Enterobacter hormaechei	231	NDM-1	Chromosome
	Rwanda	RU	2017-03-09	Emergency neonatal care	RU-E233	Acinetobacter baumannii	78	NDM-1	Chromosome
	Pakistan	PP	2017-04-24	patient's zone	PP-E991.3	Enterobacter hormaechei	316	NDM-1, mcr-9	Not known
	Pakistan	PP	2017-03-05	medical equipment	pp-E1015	Enterobacter hormaechei	316	NDM-1, mcr-9	IncHI2
	Pakistan	PP	2017-08-05	ward furniture/surfaces	PP-E1022	Enterobacter hormaechei	316	NDM-1, mcr-9	IncHI2
	Pakistan	PP	2016-11-16	Surfaces near the sink drain	PP-E651.2	Enterobacter hormaechei	127	NDM-1, mcr-9	IncHI2 - both on same plasmid
	Pakistan	PP	2016-07-12	medical equipment	PP-E700.2A	Enterobacter cloacae	84	NDM-1, mcr-9	IncA/C
	Pakistan	PP	2017-02-20	medical equipment	PP-E860	Enterobacter hormaechei	696	NDM-1, mcr-9	Not known
	Pakistan	PP	ND	blank	PP-E165.4	Klebsiella pneumoniae	11	NDM-1, NDM-7	NDM-7 = IncA/C, NDM-1 = IncX3
	Pakistan	PP	2016-06-13	Emergency neonatal care	PP-E319.9	Klebsiella pneumoniae	15	NDM-1, OXA-181	IncA/C (NDM) IncX3/ColKP3 (OXA)
	Pakistan	PP	2017-01-02	Emergency neonatal care	PP-E819.1	E. coli	405	NDM-1, OXA-181	IncA/C (NDM) IncX3/ColKP3 (OXA)
	Pakistan	PP	2016-05-27	patient's zone	PP-E283	Klebsiella pneumoniae	15	NDM-1, OXA-181	IncA/C (NDM) IncX3/ColKP3 (OXA)
	Pakistan	PP	2016-06-24	medical equipment	PP-E341	Klebsiella pneumoniae	15	NDM-1, OXA-181	IncA/C (NDM) IncX3/ColKP3 (OXA)
	Pakistan	PP	2016-12-19	patient's zone	PP-E723	Klebsiella pneumoniae	15	NDM-1, OXA-181	IncA/C (NDM) IncX3/ColKP3 (OXA)
	Pakistan	PP	ND	blank	PP-E165.1	Klebsiella pneumoniae	15	NDM-11, not100%, OXA181	IncA/C (NDM) IncX3/ColKP3 (OXA)
	Nigeria	NK	ND	blank	NK-E166	Enterobacter hormaechei	696	NDM-5	IncX3
	Nigeria	NK	ND	blank	NK-E171.A	Enterobacter hormaechei	947	NDM-5	IncX3
	Nigeria	NK	ND	blank	NK-E179.A	Enterobacter hormaechei	114	NDM-5	IncX3
	Pakistan	PP	2017-04-28	ward furniture/surfaces	PP-E1001.3	Enterobacter hormaechei	1372	NDM-7	IncX3
	Rwanda	RU	2017-07-25	patient's zone	RU-E344.2	Klebsiella pneumoniae	22	NDM-7	IncX3
	South Africa	ZAT	ND	blank	ZAT-E765.1B	Enterobacter hormaechei	93	NDM-7	IncX3
	Pakistan	PP	2016-05-16	medical equipment	PP-E259	Klebsiella pneumoniae	11	NDM-7 (two copies)	IncA/C and IncX3 plasmids - a copy on each
	Pakistan	PP	2017-03-15	patient's zone	PP-E907.1A	Klebsiella pneumoniae	20	OXA-181	Not known
	Rwanda	RU	2017-07-25	mobile medical equipment	RU-E328	Enterobacter asburiae	733	OXA-181	IncX3
	Rwanda	RK	2017-03-30	Surfaces near the sink drain	RK-E270.1	Shewanella xiamenensis	ND	OXA-204	Chromosome
	Bangladesh	BK	2017-11-07	blank	BK-E811	Enterobacter hormaechei	418	NDM-1	IncFII
	Ethiopia	ES	2017-08-01	Surfaces near the sink drain	ESI-E0001	Serratia marcescens	ND	NDM-1	Not known - SR only
	Pakistan	PP	2016-06-20	Emergency neonatal care	PP-E332	Klebsiella pneumoniae	15	NDM-1	IncA/C (NDM) IncX3/ColKP3 (OXA)
	Pakistan	PP	2016-09-11	medical equipment	PP-E639.1A	E. coli	448	NDM-1	IncX3
	Pakistan	PP	ND	blank	PP-E1439.2	Klebsiella pneumoniae	15	NDM-1	IncA/C (NDM) IncX3/ColKP3 (OXA)
	Rwanda	RU	2017-07-25	ward furniture/surfaces	RU-E319.1	Acinetobacter baumannii	52	NDM-1	Chromosome
	South Africa	ZAT	ND	blank	ZAT-E765.1	Acinetobacter baumannii	52	NDM-1	Chromosome
	Pakistan	PP	2017-05-05	ward furniture/surfaces	PP-E1018.2	Enterobacter hormaechei	316	NDM-1, mcr-9	IncHI2
	Pakistan	PP	ND	blank	PP-1465.2	Klebsiella pneumoniae	15	NDM-1, OXA-181	Not known - SR only
	Pakistan	PP	2016-10-08	Emergency neonatal care	PP-E444	Klebsiella pneumoniae	15	NDM-1, OXA-181	IncA/C (NDM) IncX3/ColKP3 (OXA)
	Pakistan	PP	2017-03-29	ward furniture/surfaces	PP-E938	Klebsiella pneumoniae	15	NDM-1, OXA-181	IncA/C (NDM) IncX3/ColKP3 (OXA)
	Pakistan	PP	2017-12-05	patient's zone	PP-E1031	Klebsiella pneumoniae	15	NDM-1, OXA-181	IncA/C (NDM) IncX3/ColKP3 (OXA)
	Pakistan	PP	ND	blank	PP-E1219.3	Klebsiella pneumoniae	15	NDM-1, OXA-181	IncA/C (NDM) IncX3/ColKP3 (OXA)
	Pakistan	PP	2016-02-09	medical equipment	PP-E493	Shewanella xiamenensis	ND	NDM-1, OXA-204	NDM plasmid ?(unknown), OXA chromosome
	Rwanda	RK	2017-03-30	Surfaces near the sink drain	RK-E270.2	Enterobacter hormaechei	1372	NDM-7	IncX3
	Pakistan	PP	2017-03-13	Emergency neonatal care	PP-E901.2	Klebsiella pneumoniae	15	OXA-181	IncA/C (NDM) IncX3/ColKP3 (OXA)
	Rwanda	RU	2017-07-25	ward furniture/surfaces	RU-E319.3	Enterobacter asburiae	733	OXA-181	IncX3
	Pakistan	PP	2017-08-05	patient's zone	PP-E1023	Klebsiella pneumoniae	147	OXA-48	IncFII/IncL/M
